# Supplementary material for: Antigen rapid tests, nasopharyngeal PCR and saliva PCR to detect SARS-CoV-2: A prospective comparative clinical trial
Source: PLoS One. 2023 Feb 24;18(2):e0282150. doi: 10.1371/journal.pone.0282150 (PMC9955963; doi:10.1371/journal.pone.0282150)
Supplement: S5 File — (XLSX) [file pone.0282150.s005.xlsx]

## Sheet: All included after exclusion co
Birthdate	Sex	RDT brand	RDT result	Salivary PCR result	Viral load (saliva)	NP PCR result	Viral load NP	Spitted twice	Symptoms duration (days)	Fever	Cough	Agueusia	Anosmia	Throat pain	Confirmed COVID-19 close contact
1992	Male	SD-biosensor	Negative	Negative		Negative		No	3	No	Yes	No	Yes
1996	Female	SD-biosensor	Negative	Negative		Negative		No	3	Yes	No	No	No
1985	Female	SD-biosensor	Negative	Negative		Negative		No	4	No	Yes	No	No
1997	Female	SD-biosensor	Positive	Positive	16000	Positive	8800000	No	2	No	No	Yes	Yes	Yes
1985	Male	SD-biosensor	Negative	Negative		Negative		No	4	No	Yes	Yes	No
1959	Male	SD-biosensor	Negative	Negative		Negative		No	1	No	Yes	No	No
1995	Male	SD-biosensor	Negative	Negative		Negative		No	3	No	Yes	No	No
1965	Female	SD-biosensor	Negative	Negative		Negative		No	1	Yes	No	No	No
1982	Male	SD-biosensor	Negative	Negative		Negative		No	2	Yes	No	No	No
2000	Female	SD-biosensor	Negative	Negative		Negative		No	1	No	Yes	No	No
1942	Male	SD-biosensor	Negative	Negative		Negative		No	1	Yes	No	No	No
1988	Male	SD-biosensor	Negative	Negative		Negative		No	5	Yes	No	No	No
1965	Female	SD-biosensor	Negative	Negative		Negative		No	2	No	Yes	No	No
1981	Female	SD-biosensor	Negative	Negative		Negative		No	3	Yes	Yes	No	No
2001	Male	SD-biosensor	Negative	Negative		Negative		No	2	Yes	No	No	No
1953	Female	SD-biosensor	Negative	Negative		Negative		No	3	Yes	Yes	No	No
1993	Female	SD-biosensor	Negative	Negative		Negative		No	1	Don't know	Yes	No	Yes
1981	Female	SD-biosensor	Negative	Negative		Negative		No	2	Yes	Yes	No	No
1995	Female	SD-biosensor	Negative	Negative		Negative		No	4	No	Yes	No	No
1987	Male	SD-biosensor	Positive	Positive	14000	Positive	38000	No	0	Yes	Yes	No	No
1991	Male	SD-biosensor	Negative	Negative		Negative		Yes	1	Yes	Yes	No	Yes
2000	Female	SD-biosensor	Negative	Negative		Negative		Yes	6	Yes	Yes	Yes	No
2002	Female	SD-biosensor	Negative	Negative		Negative		Yes	2	No	Yes	No	No
1965	Female	SD-biosensor	Negative	Negative		Negative		Yes	15	Yes	Yes	Yes	Yes
2000	Female	SD-biosensor	Faible	Positive	1700	Positive	110000	Yes	7	No	No	Yes	Yes
1981	Female	SD-biosensor	Negative	Negative		Negative		Yes	2	No	Yes	No	No
2001	Male	SD-biosensor	Negative	Negative		Negative		Yes	30	Yes	Yes	No	No
1995	Female	SD-biosensor	Negative	Negative		Negative		Yes	1	Yes	No	No	No
2002	Female	SD-biosensor	Negative	Negative		Negative		No	5	No	Yes	No	No
1977	Female	SD-biosensor	Negative	Negative		Negative		No	2	Yes	No	No	No
1944	Male	SD-biosensor	Negative	Negative		Negative		Yes	15	No	No	Yes	Yes
1983	Female	SD-biosensor	Negative	Negative		Negative		Yes	4	No	Yes	No	No
1985	Female	SD-biosensor	Negative	Negative		Negative		Yes	1	No	Yes	No	No
1989	Female	SD-biosensor	Negative	Negative		Negative		Yes	1	Yes	No	No	No
1963	Male	SD-biosensor	Negative	Negative		Negative		Yes	3	Don't know	Yes	No	No
1993	Male	SD-biosensor	Negative	Negative		Negative		Yes	2	Yes	Yes	No	No
1991	Male	SD-biosensor	Negative	Negative		Negative		No	0	No	Yes	No	No
1994	Female	SD-biosensor	Negative	Negative		Negative		No	2	Yes	No	No	Yes
1998	Female	SD-biosensor	Negative	Negative		Negative		No	7	No	Yes	No	No
1991	Female	SD-biosensor	Negative	Negative		Negative		No	7	No	Yes	No	No
2000	Male	SD-biosensor	Negative	Negative		Negative		No	1	Yes	Yes	No	Yes
1991	Female	SD-biosensor	Negative	Negative		Negative		No	1	Yes	Yes	No	No
1968	Male	SD-biosensor	Negative	Negative		Negative		No	2	Yes	No	No	No
1987	Male	SD-biosensor	Negative	Negative		Negative		No	1	No	Yes	No	No
1995	Male	SD-biosensor	Negative	Negative		Negative		No	3	No	Yes	No	No
2002	Female	SD-biosensor	Negative	Negative		Negative		No	1	Yes	No	No	No
1995	Female	SD-biosensor	Negative	Negative		Negative		No	4	Yes	Yes	No	No
1987	Female	SD-biosensor	Negative	Negative		Negative		No	2	Yes	Yes	Yes	Yes
1993	Female	SD-biosensor	Negative	Negative		Negative		No	1	Yes	Don't know	No	No
1976	Female	SD-biosensor	Positive	Positive	5300	Positive	13000000	No	11	Don't know	Yes	Yes	No
1969	Male	SD-biosensor	Positive	Positive	11000	Positive	38000000	No	7	No	Yes	No	No
1992	Female	SD-biosensor	Faible	Positive	19000	Positive	38000	Yes	1	Yes	No	No	No
1971	Female	SD-biosensor	Negative	Negative		Negative		No	1	Yes	No	No	No
1997	Male	SD-biosensor	Negative	Negative		Negative		Yes	1	No	Yes	No	No
1975	Male	SD-biosensor	Negative	Negative		Negative		Yes	2	No	Yes	No	No
1993	Male	SD-biosensor	Negative	Negative		Negative		Yes	2	Yes	Yes	No	No
1999	Male	SD-biosensor	Negative	Negative		Negative		No	0	No	Yes	Yes	No
1965	Male	SD-biosensor	Negative	Negative		Negative		No	5	Yes	Yes	No	No
1987	Male	SD-biosensor	Positive	Positive	350000	Positive	10000000	Yes	2	Yes	No	Yes	Don't know
1963	Female	SD-biosensor	Negative	Negative		Negative		No	4	Yes	Yes	No	No
1962	Male	SD-biosensor	Negative	Negative		Negative		No	10	Yes	Yes	Yes	Yes
1973	Female	SD-biosensor	Negative	Negative		Negative		Yes	7	No	Yes	No	No
1988	Male	SD-biosensor	Negative	Negative		Negative		Yes	2	No	Yes	No	No
1992	Male	SD-biosensor	Negative	Negative		Negative		Yes	1	No	Yes	No	No
1986	Male	SD-biosensor	Negative	Negative		Negative		Yes	1	Yes	No	No	No
2001	Male	SD-biosensor	Negative	Positive	3900	Positive	120000	No	1	No	Yes	No	No
1999	Male	SD-biosensor	Negative	Negative		Negative		No	10	Don't know	Yes	Yes	Yes
1996	Female	SD-biosensor	Negative	Negative		Negative		Yes	7	No	Yes	No	No
1992	Female	SD-biosensor	Negative	Negative		Negative		Yes	3	Yes	Yes	No	No
1997	Female	SD-biosensor	Negative	Negative		Negative		Yes	2	No	Yes	No	No
1956	Male	SD-biosensor	Negative	Negative		Negative		Yes	3	Yes	No	No	No
1993	Female	SD-biosensor	Negative	Negative		Negative		No	2	No	Yes	No	No
1980	Female	SD-biosensor	Negative	Negative		Negative		No	1	Don't know	Yes	Don't know	Yes
1981	Male	SD-biosensor	Negative	Negative		Negative		Yes	0	No	Yes	No	No
1996	Male	SD-biosensor	Negative	Negative		Negative		Yes	5	Yes	Yes	No	No
1999	Male	SD-biosensor	Negative	Negative		Negative		No	7	Yes	Yes	No	No
1981	Female	SD-biosensor	Negative	Negative		Negative		Yes	4	No	Yes	No	No
1982	Female	SD-biosensor	Negative	Negative		Negative		Yes	1	No	Yes	No	No
1981	Female	SD-biosensor	Negative	Negative		Negative		Yes	3	No	Yes	No	No
1996	Female	SD-biosensor	Negative	Negative		Negative		Yes	0	Yes	No	No	No
1992	Male	SD-biosensor	Negative	Negative		Negative		Yes	3	Don't know	Yes	Yes	Don't know
1978	Female	SD-biosensor	Negative	Negative		Negative		Yes	3	No	Yes	No	No
1986	Female	SD-biosensor	Negative	Positive	2600	Positive	1500000	Yes	1	Yes	Yes	No	No
2002	Female	SD-biosensor	Negative	Negative		Negative		Yes	2	Yes	Yes	Yes	Don't know
1986	Male	SD-biosensor	Positive	Positive	9600	Positive	240000000	Yes	2	Yes	Yes	No	No
2002	Female	SD-biosensor	Negative	Negative		Negative		Yes	1	Yes	Yes	No	No
1971	Female	SD-biosensor	Negative	Negative		Negative		Yes	10	No	Yes	No	No
1974	Male	SD-biosensor	Positive	Positive	34000	Positive	73000000	Yes	2	Don't know	Yes	No	No
1996	Male	SD-biosensor	Negative	Negative		Negative		Yes	2	Yes	No	No	No
1983	Female	SD-biosensor	Negative	Negative		Negative		Yes	1	Yes	Yes	No	No
1983	Female	SD-biosensor	Negative	Negative		Negative		Yes	1	Yes	No	No	No
2002	Male	SD-biosensor	Negative	Negative		Negative		Yes	7	No	Yes	No	No
1983	Male	SD-biosensor	Negative	Negative		Negative		Yes	0	Yes	No	No	No
1990	Female	SD-biosensor	Faible	Negative		Positive	65000	Yes	1	No	Yes	No	No
1982	Male	SD-biosensor	Negative	Negative		Negative		Yes	10	No	Yes	No	No
1992	Female	SD-biosensor	Negative	Negative		Negative		Yes	1	Yes	No	No	Yes
1970	Female	SD-biosensor	Negative	Negative		Negative		Yes	3	Yes	Yes	Yes	Yes
2000	Female	SD-biosensor	Negative	Negative		Negative		Yes	3	No	Yes	No	No
1988	Male	SD-biosensor	Negative	Negative		Negative		Yes	3	Yes	Yes	No	No
1988	Male	SD-biosensor	Faible	Positive	180000	Positive	19000000	Yes	2	Yes	No	No	No
1995	Female	SD-biosensor	Negative	Negative		Negative		Yes	1	Don't know	Yes	No	No
1982	Male	SD-biosensor	Positive	Positive	11000000	Positive	270000000	Yes	3	Yes	No	Yes	Yes
1985	Female	SD-biosensor	Negative	Negative		Negative		Yes	4	Yes	No	Yes	No
1996	Female	SD-biosensor	Negative	Negative		Negative		No	3	Don't know	Yes	No	No
1978	Male	SD-biosensor	Positive	Positive	1700000	Positive	420000000	Yes	2	Yes	Yes	No	No
2001	Male	SD-biosensor	Negative	Negative		Negative		Yes	1	Don't know	No	Yes	Yes
1992	Male	SD-biosensor	Negative	Negative		Negative		Yes	2	No	Yes	Yes	Yes
1996	Female	SD-biosensor	Negative	Negative		Negative		Yes	4	No	No	Yes	No
1988	Female	SD-biosensor	Negative	Negative		Negative		Yes	2	No	Yes	No	No
2001	Male	SD-biosensor	Negative	Negative		Negative		Yes	1	Yes	No	No	No
1995	Female	SD-biosensor	Positive	Positive	310000	Positive	270000000	Yes	2	Yes	Yes	No	No
1978	Female	SD-biosensor	Negative	Negative		Negative		Yes	1	No	Yes	No	No
1974	Female	SD-biosensor	Positive	Positive	21000	Positive	180000000	Yes	2	Yes	Yes	No	No
1960	Male	SD-biosensor	Negative	Negative		Negative		Yes	1	Don't know	Yes	No	No
2001	Female	SD-biosensor	Negative	Negative		Negative		Yes	1	Yes	Yes	No	No
1989	Male	SD-biosensor	Negative	Negative		Negative		Yes	4	Don't know	Yes	No	Yes
2002	Male	SD-biosensor	Negative	Negative		Negative		Yes	1	Yes	No	No	No
1973	Male	SD-biosensor	Positive	Positive	7700000	Positive	480000	Yes	1	Yes	Yes	No	No
1995	Female	SD-biosensor	Positive	Positive	65000	Positive	17000000	Yes	1	No	Yes	No	No
1976	Female	SD-biosensor	Negative	Negative		Negative		Yes	2	No	Yes	Yes	Yes
1995	Male	SD-biosensor	Negative	Negative		Negative		Yes	1	No	Yes	No	Yes
1981	Male	SD-biosensor	Negative	Negative		Negative		Yes	1	No	Yes	No	No
1979	Male	SD-biosensor	Negative	Negative		Negative		Yes	2	Yes	Yes	No	No
1973	Male	SD-biosensor	Negative	Negative		Negative		Yes	3	No	Yes	No	No
1998	Male	SD-biosensor	Negative	Negative		Negative		Yes	2	No	Yes	No	No
1984	Female	SD-biosensor	Negative	Positive	810000	Positive	1800	Yes	0	Yes	No	No	No
2000	Female	SD-biosensor	Negative	Negative		Negative		Yes	1	Yes	Yes	No	No
1991	Female	SD-biosensor	Negative	Negative		Negative		Yes	4	Yes	No	No	No
1993	Female	SD-biosensor	Negative	Negative		Negative		Yes	3	No	Yes	No	No
1981	Male	SD-biosensor	Negative	Negative		Negative		Yes	1	Yes	No	No	No
1986	Male	SD-biosensor	Negative	Negative		Negative		Yes	3	Yes	Yes	Yes	Don't know
1978	Male	SD-biosensor	Negative	Negative		Negative		Yes	2	Yes	Yes	No	No
1972	Female	SD-biosensor	Negative	Negative		Negative		Yes	1	Yes	Yes	No	No
1984	Male	SD-biosensor	Negative	Negative		Negative		Yes	1	Yes	Yes	No	No
1997	Male	SD-biosensor	Positive	Positive	48000	Positive	5400000	Yes	4	Yes	Yes	No	No
1998	Female	SD-biosensor	Negative	Negative		Negative		Yes	1	No	Yes	Yes	No
1987	Female	SD-biosensor	Negative	Negative		Negative		Yes	2	Yes	Yes	No	No
1989	Female	SD-biosensor	Positive	Positive	200000	Positive	51000	Yes	2	No	Yes	No	No
1979	Female	SD-biosensor	Negative	Negative		Negative		Yes	0	Yes	No	Don't know	Yes
1976	Male	SD-biosensor	Negative	Negative		Negative		Yes	4	Don't know	Yes	No	No
1987	Female	SD-biosensor	Negative	Negative		Negative		Yes	2	No	Yes	Yes	No
2001	Male	SD-biosensor	Negative	Negative		Negative		Yes	3	No	Yes	Yes	No
1988	Female	SD-biosensor	Negative	Negative		Negative		Yes	4	Yes	No	Yes	No
1984	Female	SD-biosensor	Negative	Negative		Negative		Yes	4	Yes	Yes	No	Yes
1988	Female	SD-biosensor	Positive	Positive	140000	Positive	8400000	Yes	6	Yes	Yes	Yes	Yes
1992	Male	SD-biosensor	Negative	Negative		Negative		Yes	1	Yes	Yes	No	No
1986	Male	SD-biosensor	Positive	Positive	3800	Positive	140000000	Yes	1	Yes	No	No	No
2002	Male	SD-biosensor	Faible	Positive	2300000	Positive	190000	Yes	1	Yes	Yes	No	No
1985	Male	SD-biosensor	Negative	Negative		Negative		Yes	2	No	Yes	No	No
1999	Female	SD-biosensor	Positive	Positive	9600	Positive	410000000	Yes	2	Yes	Yes	No	No
1992	Male	SD-biosensor	Positive	Positive	440000	Positive	860000000	Yes	1	Yes	No	Don't know	No
1993	Female	SD-biosensor	Negative	Negative		Negative		Yes	2	No	Yes	No	No
1960	Female	SD-biosensor	Negative	Positive	87000	Positive	71000	Yes	1	No	Yes	No	No
2002	Female	SD-biosensor	Negative	Negative		Negative		Yes	4	No	Yes	No	Yes
1972	Male	SD-biosensor	Positive	Positive	130000	Positive	200000000	Yes	3	Yes	No	No	No
1999	Male	SD-biosensor	Negative	Negative		Negative		Yes	0	No	Yes	No	No
2001	Female	SD-biosensor	Negative	Negative		Negative		Yes	1	No	No	No	Yes
1997	Female	SD-biosensor	Negative	Negative		Negative		Yes	3	No	Yes	No	No
1999	Female	SD-biosensor	Negative	Negative		Negative		Yes	1	No	Yes	No	No
1991	Female	SD-biosensor	Negative	Negative		Negative		Yes	0	Yes	Yes	No	No
1996	Male	SD-biosensor	Negative	Negative		Negative		Yes	2	Don't know	Yes	No	No
2001	Female	SD-biosensor	Positive	Positive	540000	Positive	1000000000	No	2	Yes	Yes	No	No
1995	Male	SD-biosensor	Negative	Negative		Negative		No	2	No	Yes	No	No
1988	Male	SD-biosensor	Negative	Negative		Negative		No	2	No	Yes	No	No
1987	Male	SD-biosensor	Negative	Negative		Negative		No	3	Yes	Yes	No	No
1995	Female	SD-biosensor	Negative	Negative		Negative		Yes	3	Yes	Yes	No	No
1971	Female	SD-biosensor	Negative	Negative		Negative		No	3	No	Yes	Yes	Yes
1979	Female	SD-biosensor	Negative	Negative		Negative		Yes	2	Yes	No	No	No
1993	Female	SD-biosensor	Negative	Negative		Negative		No	1	Yes	No	No	No
2000	Male	SD-biosensor	Negative	Negative		Negative		Yes	3	No	No	No	Yes
1992	Female	SD-biosensor	Positive	Positive	59000	Positive	26000000	Yes	2	Yes	No	No	Yes
1962	Female	SD-biosensor	Negative	Negative		Negative		No	4	Yes	Yes	No	No
1993	Male	SD-biosensor	Negative	Negative		Negative		Yes	2	No	Yes	No	No
1993	Female	SD-biosensor	Negative	Positive	62000	Positive	1500	Yes	5	Yes	Yes	No	No
1961	Male	SD-biosensor	Negative	Negative		Negative		No	3	Yes	No	No	No
1983	Male	SD-biosensor	Positive	Positive	14000	Positive	17000000	Yes	2	Yes	Yes	Don't know	Don't know
1996	Male	SD-biosensor	Positive	Positive	400000000	Negative		No	0	Yes	No	No	No
1990	Male	SD-biosensor	Positive	Positive	38000	Positive	9200000	No	1	Yes	Yes	No	No
1960	Female	SD-biosensor	Negative	Negative		Negative		Yes	3	Yes	Yes	Yes	Yes
1995	Male	SD-biosensor	Negative	Negative		Negative		No	1	Yes	No	No	No
1992	Male	SD-biosensor	Negative	Negative		Negative		Yes	2	No	Yes	Yes	Yes
2001	Male	SD-biosensor	Negative	Negative		Negative		No	1	Yes	No	No	No
1962	Female	SD-biosensor	Positive	Positive	7.9+E4	Positive	1400000	Yes	2	No	No	Yes	Yes
1991	Female	SD-biosensor	Negative	Negative		Negative		Yes	3	Yes	Yes	No	No
1981	Male	SD-biosensor	Negative	Negative		Negative		No	4	Yes	Yes	No	No
1996	Female	SD-biosensor	Negative	Negative		Negative		Yes	3	Yes	Yes	No	No
1998	Male	SD-biosensor	Negative	Negative		Negative		No	2	Don't know	Yes	Yes	Don't know
1991	Male	SD-biosensor	Negative	Negative		Negative		Yes	3	Don't know	Yes	No	No
2000	Male	SD-biosensor	Negative	Negative		Negative		No	7	No	No	Yes	No
1976	Male	SD-biosensor	Negative	Negative		Negative		Yes	4	No	Yes	No	No
1989	Male	Abbott	Negative	Negative		Negative		No	1	No	No	Yes	Yes
1988	Male	Abbott	Negative	Negative		Negative		Yes	2	No	Yes	No	No
1975	Male	Abbott	Negative	Negative		Negative		No	3	Yes	No	No	No
1994	Male	Abbott	Negative	Negative		Negative		Yes	3	Yes	Yes	No	Yes
1961	Female	Abbott	Positive	Positive	1400000	Positive	210000000	No	2	No	Yes	No	No
1997	Male	Abbott	Positive	Positive	7000000	Positive	120000000	Yes	2	No	Yes	No	No
1977	Female	Abbott	Negative	Negative		Negative		No	3	Yes	Yes	No	No
1962	Male	Abbott	Positive	Positive	48000	Positive	22000000	Yes	1	No	No	Yes	No
1965	Female	Abbott	Positive	Positive	45000	Positive	130000000	No	3	No	Yes	No	No
1991	Male	Abbott	Negative	Negative		Negative		Yes	4	Yes	No	Yes	Don't know
1985	Female	Abbott	Negative	Negative		Negative		No	3	Yes	Yes	No	No
1945	Male	Abbott	Negative	Negative		Negative		No	14	No	Yes	No	No
2000	Male	Abbott	Negative	Negative		Negative		Yes	3	Yes	Yes	Yes	Yes
1987	Female	Abbott	Negative	Negative		Negative		No	1	No	Yes	Yes	No
1992	Female	Abbott	Faible	Positive	39000	Positive	1100000	Yes	3	No	No	Yes	Yes
1996	Female	Abbott	Negative	Negative		Negative		No	2	No	Yes	No	No
1997	Female	Abbott	Negative	Negative		Negative		Yes	1	No	Yes	Yes	Yes
1983	Female	Abbott	Positive	Positive	220000	Positive	3800000	No	1	No	Yes	No	No
1985	Female	Abbott	Negative	Negative		Negative		Yes	2	No	Yes	Yes	Yes
1999	Male	Abbott	Negative	Negative		Negative		Yes	2	Yes	Yes	Yes	Yes
1998	Male	Abbott	Negative	Negative		Negative		Yes	1	Yes	Yes	No	No
1977	Male	Abbott	Negative	Negative		Negative		Yes	3	Yes	Yes	Yes	Yes
1970	Male	Abbott	Positive	Positive	93000	Positive	3900000	Yes	4	Yes	Yes	Yes	No
2001	Female	Abbott	Positive	Positive	8500	Positive	58000000	No	2	No	Yes	No	No
1969	Female	Abbott	Negative	Negative		Negative		Yes	2	Yes	Yes	Yes	Yes
1997	Male	Abbott	Negative	Negative		Negative		Yes	0	No	Yes	No	No
1995	Female	Abbott	Negative	Negative		Negative		Yes	1	Yes	Yes	No	No
1998	Female	Abbott	Positive	Positive	200000	Positive	57000000	Yes	2	Yes	Yes	No	No
1950	Female	Abbott	Positive	Positive	350000	Positive	7900000	No	1	Yes	Yes	No	Yes
1993	Male	Abbott	Faible	Positive	32000	Positive	94000000	Yes	1	No	No	Yes	Yes
1959	Male	Abbott	Negative	Negative		Negative		No	4	No	Yes	No	No
2000	Female	Abbott	Negative	Negative		Negative		Yes	3	Yes	Yes	No	No
1978	Male	Abbott	Faible	Positive	540000	Positive	630000000	No	0	No	Yes	No	No
1975	Female	Abbott	Negative	Positive	160000	Positive	16000	Yes	3	No	No	Yes	No
1983	Male	Abbott	Negative	Negative		Negative		No	1	Yes	Yes	Don't know	Don't know
1978	Female	Abbott	Negative	Negative		Negative		Yes	1	Yes	No	No	No
1989	Male	Abbott	Negative	Negative		Negative		No	4	No	Yes	No	No
1996	Male	Abbott	Negative	Negative		Negative		Yes	2	No	Yes	No	No
1963	Male	Abbott	Negative	Negative		Negative		Yes	1	Yes	No	No	No
1994	Male	Abbott	Negative	Negative		Negative		Yes	0	No	Yes	No	No
1989	Male	Abbott	Negative	Negative		Negative		No	1	No	No	No	No	Yes
1997	Female	Abbott	Negative	Negative		Negative		Yes	3	Yes	No	Yes	Yes
1998	Male	Abbott	Negative	Negative		Negative		Yes	2	Yes	Yes	No	Yes
1996	Female	Abbott	Negative	Negative		Negative		No	3	No	No	No	No	Yes
1997	Female	Abbott	Negative	Negative		Negative		Yes	2	Yes	No	Yes	Yes
1991	Female	Abbott	Negative	Positive	8500	Positive	30000	No	2	Yes	Yes	No	No
1991	Male	Abbott	Negative	Negative		Negative		Yes	2	No	Yes	No	Yes
1989	Female	Abbott	Faible	Positive	7300	Positive	610000	Yes	3	No	No	Yes	Yes	No
1967	Male	Abbott	Positive	Positive	130000	Positive	32000000	No	4	Yes	Yes	No	No	Yes
1999	Female	Abbott	Faible	Positive	810000	Positive	810000	Yes	3	No	No	No	No	Yes
2001	Male	Abbott	Negative	Negative		Negative		No	1	No	No	No	No	Yes
1965	Female	Abbott	Positive	Positive	430000	Positive	150000	Yes	1	Yes	Yes	No	No	No
1979	Male	Abbott	Negative	Negative		Negative		No	2	Yes	No	No	No	Yes
1994	Male	Abbott	Negative	Negative		Negative		Yes	1	Yes	Yes	No	No	Yes
1989	Male	Abbott	Positive	Positive	10000	Positive	2300000	No	1	Yes	Yes	Don't know	Yes	Yes
1998	Male	Abbott	Negative	Negative		Negative		Yes	3	Yes	Yes	No	No	Yes
1994	Female	Abbott	Negative	Positive	<1.0E+3	Positive	6900	Yes	4	No	No	Yes	Yes	No
1988	Female	Abbott	Positive	Positive	17000	Positive	25000000	Yes	1	No	Yes	No	No	No
1987	Male	Abbott	Negative	Negative		Negative		No	0	No	Yes	No	No	Yes
1997	Male	Abbott	Negative	Negative		Negative		Yes	2	No	Yes	No	No	Yes
1998	Female	Abbott	Negative	Negative		Negative		No	1	Yes	Yes	Yes	Yes	No
1954	Male	Abbott	Positive	Positive	220000	Positive	65000000	No	2	Yes	Yes	No	No	No
1991	Male	Abbott	Negative	Negative		Negative		Yes	2	No	No	No	No	Yes
1993	Female	Abbott	Negative	Negative		Negative		Yes	1	Yes	No	No	No	No
1991	Female	Abbott	Negative	Negative		Negative		Yes	1	Yes	Yes	Yes	Yes	Yes
1997	Male	Abbott	Positive	Positive	28000	Positive	650000	Yes	1	No	Yes	No	No	Yes
1976	Female	Abbott	Negative	Negative		Negative		Yes	5	Yes	Yes	No	No	Yes
1998	Male	Abbott	Negative	Negative		Negative		Yes	1	No	Yes	No	No	Yes
1975	Female	Abbott	Negative	Positive	59000	Positive	57000	Yes	3	No	No	No	No	Yes
1978	Male	Abbott	Positive	Positive	31000	Positive	20000000	Yes	0	No	Yes	No	No	Yes
1984	Male	Abbott	Negative	Negative		Negative		Yes	2	Yes	No	No	No	Yes
1971	Female	Abbott	Negative	Positive	6000	Negative		Yes	1	No	No	No	No	Yes
1973	Female	Abbott	Negative	Negative		Negative		Yes	0	No	Yes	No	No	Yes
1995	Female	Abbott	Negative	Negative		Negative		Yes	2	Yes	No	No	No	No
1988	Female	Abbott	Negative	Negative		Negative		Yes	1	No	No	No	No	Yes
1984	Male	Abbott	Faible	Positive	140000	Positive	130000	Yes	2	No	Yes	Yes	Yes	No
2001	Male	Abbott	Negative	Positive	4100	Positive	4600	Yes	7	Yes	Yes	Don't know	Don't know	Yes
1991	Male	Abbott	Negative	Negative		Negative		Yes	0	No	No	No	No	Yes
1983	Female	Abbott	Negative	Negative		Negative		Yes	3	Yes	Yes	No	No	Yes
1994	Male	Abbott	Negative	Negative		Negative		Yes	2	No	Yes	No	No	Yes
1982	Female	Abbott	Negative	Negative		Negative		Yes	2	No	No	No	No	Yes
2000	Female	Abbott	Negative	Negative		Negative		Yes	2	Yes	No	No	No	Yes
1992	Female	Abbott	Negative	Negative		Negative		Yes	2	No	Yes	No	No	Yes
1978	Female	Abbott	Negative	Negative		Negative		Yes	7	No	Yes	No	Don't know	Yes
1966	Male	Abbott	Positive	Positive	9100000	Positive	38000	Yes	1	No	Yes	No	No	Yes
1979	Male	Abbott	Negative	Negative		Negative		No	2	No	Yes	No	No	Yes
1996	Male	Abbott	Negative	Negative		Negative		Yes	2	No	Yes	No	No	Yes
1995	Male	Abbott	Negative	Negative		Negative		Yes	2	No	No	No	No	Yes
1988	Female	Abbott	Negative	Positive	4400	Positive	1200	No	1	No	Yes	No	No	No
1993	Male	Abbott	Positive	Positive	570000	Positive	370000000	Yes	2	Yes	Yes	No	No	Yes
1999	Male	Abbott	Negative	Negative		Negative		Yes	2	No	No	No	No	Yes
1991	Female	Abbott	Positive	Negative		Positive	6900000	No	2	No	No	Yes	Yes	No
1992	Female	Abbott	Negative	Negative		Negative		Yes	7	Yes	No	No	No	Yes
1989	Male	Abbott	Negative	Negative		Negative		Yes	1	Yes	No	No	No	Yes
1970	Female	Abbott	Positive	Positive	650000	Positive	170000000	No	1	Yes	No	No	No	No
1989	Female	SD-biosensor	Negative	Negative		Negative		Yes	1	Yes	No	No	Yes	Yes
1993	Female	Abbott	Negative	Negative		Negative		Yes	3	Yes	Yes	Yes	Yes	Yes
1989	Male	Abbott	Positive	Positive	120000	Positive	160000000	No	1	Yes	Yes	No	No	Yes
1983	Male	Abbott	Negative	Negative		Negative		Yes	2	No	No	No	No	Yes
1996	Male	Abbott	Faible	Positive	12000	Positive	390000	Yes	1	Yes	No	No	Yes	No
1978	Male	Abbott	Negative	Positive	200000	Positive	59000000	Yes	1	Yes	Yes	No	No	No
1963	Male	Abbott	Positive	Positive	28000	Positive	1400000	No	1	No	Yes	No	No	Yes
1988	Male	Abbott	Positive	Positive	880000	Positive	60000000	No	1	Yes	No	No	No	No
1998	Male	SD-biosensor	Negative	Negative		Negative		Yes	1	Yes	Yes	No	No	No
2001	Male	Abbott	Negative	Negative		Negative		No	5	Yes	Yes	No	No	Yes
1993	Male	Abbott	Negative	Negative		Negative		No	2	No	No	Yes	Yes	Yes
1999	Male	SD-biosensor	Negative	Negative		Negative		Yes	2	No	Yes	Yes	No	Yes
1993	Female	Abbott	Negative	Negative		Negative		Yes	1	Yes	Yes	No	No	Yes
1980	Female	Abbott	Positive	Positive	270000	Positive	2800000	No	1	No	Yes	No	No	Yes
1991	Female	Abbott	Negative	Negative		Negative		Yes	3	Yes	Yes	Yes	Yes	Yes
1998	Male	SD-biosensor	Negative	Negative		Negative		Yes	2	No	No	Yes	Yes	No
1998	Female	Abbott	Negative	Positive	62000	Negative		Yes	2	No	Yes	Yes	Yes	Yes
1977	Male	SD-biosensor	Negative	Negative		Negative		Yes	5	No	Yes	No	No	Yes
1990	Female	Abbott	Negative	Negative		Negative		Yes	2	No	Yes	No	Don't know	Yes
1965	Female	Abbott	Negative	Negative		Negative		No	1	No	Yes	No	No	Yes
1990	Female	Abbott	Positive	Positive	350000	Positive	24000000	Yes	2	Yes	Yes	No	Yes	Yes
1995	Male	Abbott	Negative	Negative		Negative		No	1	No	Yes	Yes	Yes	No
1985	Male	SD-biosensor	Positive	Positive	98000	Positive	600000000	Yes	3	No	No	No	No	Yes
2000	Male	Abbott	Negative	Negative		Negative		Yes	1	No	Yes	Yes	Yes	Yes
1985	Female	Abbott	Negative	Negative		Negative		No	2	No	Yes	No	No	Yes
1986	Male	Abbott	Positive	Positive	180000	Positive	160000000	No	1	No	Yes	No	No	Yes
1995	Female	Abbott	Negative	Negative		Negative		Yes	2	No	Yes	Don't know	Don't know	Yes
1987	Male	Abbott	Negative	Negative		Negative		No	1	Don't know	Yes	No	No	Yes
1998	Male	Abbott	Negative	Negative		Negative		Yes	2	No	Yes	No	No	Yes
1969	Female	SD-biosensor	Positive	Positive	1900000	Positive	100000000	Yes	1	Yes	Yes	Don't know	Don't know	Yes
1978	Male	Abbott	Negative	Negative		Negative		Yes	3	No	Yes	No	No	Yes
1995	Male	Abbott	Negative	Negative		Negative		No	2	Yes	No	No	No	No
1994	Male	Abbott	Positive	Positive	350000	Positive	260000000	Yes	3	Yes	No	No	No	No
2001	Female	SD-biosensor	Positive	Positive	19000	Positive	8600000	Yes	5	No	Yes	Yes	Yes	No
1993	Male	Abbott	Positive	Positive	36000	Positive	2300000	Yes	4	No	No	Yes	Yes	Yes
1990	Male	Abbott	Negative	Negative		Negative		No	1	No	No	No	No	No	Yes
2000	Male	Abbott	Negative	Positive	190000	Positive	370000	Yes	1	Yes	No	Don't know	No	No
2002	Autre	Abbott	Negative	Negative		Negative		Yes	1	Yes	Yes	Yes	Yes	Yes
1995	Female	Abbott	Negative	Negative		Negative		No	3	No	Yes	No	No	Yes
1988	Male	Abbott	Negative	Negative		Negative		No	4	No	Yes	Don't know	No	Yes
1992	Male	SD-biosensor	Faible	Positive	240000	Positive	2700000	Yes	5	No	No	Yes	Yes	No
1969	Female	Abbott	Positive	Positive	1000000	Positive	280000000	Yes	0	Yes	No	No	No	Yes
1999	Female	Abbott	Positive	Positive	100000	Positive	24000000	Yes	5	Yes	No	Yes	Yes	No
2000	Male	Abbott	Negative	Negative		Negative		No	1	No	Yes	No	No	Yes
1983	Male	SD-biosensor	Negative	Negative		Negative		Yes	3	No	Yes	No	No	No
1996	Female	Abbott	Negative	Negative		Negative		Yes	3	Yes	Yes	No	No	No
1996	Female	Abbott	Negative	Negative		Negative		No	2	Yes	Yes	Don't know	Don't know	Yes
1962	Male	Abbott	Positive	Positive	67000	Positive	110000000	No	2	Yes	Yes	No	No	Yes
1958	Male	SD-biosensor	Negative	Negative		Negative		Yes	1	No	Yes	No	No	Yes
1968	Female	Abbott	Negative	Positive	<1.0E+3	Positive	29000	Yes	2	No	Yes	Yes	Yes	No
1976	Male	SD-biosensor	Negative	Negative		Negative		Yes	30	No	No	No	Yes	No
1986	Male	SD-biosensor	Positive	Positive	750000	Positive	430000000	Yes	1	Yes	Yes	No	No	Yes
1983	Male	Abbott	Faible	Positive	620000	Positive	20000	Yes	7	Yes	Yes	Yes	Yes	Yes
1992	Male	AAZ	Negative	Negative		Negative		No	5	No	No	No	No	No	Yes
1960	Male	AAZ	Negative	Negative		Negative		No	3	Yes	Yes	No	No	No
1977	Female	SD-biosensor	Negative	Negative		Negative		Yes	4	No	Yes	No	No	Yes
1956	Male	Abbott	Negative	Negative		Negative		Yes	7	Yes	Yes	No	Yes	No
1988	Male	AAZ	Positive	Positive	4400	Positive	2800000	No	1	No	No	No	No	No	Yes
1977	Male	SD-biosensor	Positive	Positive	2100000	Positive	22000000	Yes	1	Yes	Yes	No	No	Yes
1944	Male	Abbott	Negative	Negative		Negative		Yes	6	No	Yes	No	No	Yes
1964	Female	AAZ	Positive	Positive	9100	Positive	19000000	No	3	Yes	Yes	No	No	Don't know
1994	Male	AAZ	Negative	Negative		Negative		No	1	No	Yes	No	No	Yes
1987	Male	AAZ	Negative	Negative		Negative		No	2	No	No	No	No	Yes
1987	Female	Abbott	Positive	Positive	170000	Positive	64000000	Yes	2	No	No	No	No	Yes
1966	Male	Abbott	Negative	Positive	3900	Negative		Yes	1	Yes	Yes	No	No	No
2000	Female	SD-biosensor	Negative	Negative		Negative		Yes	4	Yes	Yes	Don't know	Don't know	No
1976	Male	SD-biosensor	Positive	Positive	390000	Positive	3100000	Yes	1	Yes	No	No	No	No
1997	Female	Abbott	Positive	Positive	15000	Positive	1100000	Yes	3	No	Yes	No	Yes	No
1980	Female	AAZ	Negative	Negative		Negative		Yes	3	No	Yes	No	No	Yes
1992	Male	SD-biosensor	Negative	Negative		Negative		Yes	1	Yes	Yes	Yes	Don't know	Yes
1971	Female	Abbott	Negative	Negative		Negative		Yes	3	No	Yes	Yes	Don't know	No
1979	Female	SD-biosensor	Negative	Negative		Negative		Yes	1	Yes	Yes	No	No	No
1966	Male	Abbott	Negative	Negative		Negative		Yes	4	No	Yes	No	No	Yes
1994	Female	AAZ	Negative	Negative		Negative		Yes	1	No	No	No	No	Yes
1990	Female	AAZ	Negative	Negative		Negative		Yes	1	No	Yes	No	No	Yes
1989	Female	SD-biosensor	Positive	Positive	900000	Positive	180000000	Yes	3	No	Yes	Yes	Yes	No
1998	Female	Abbott	Positive	Positive	3100000	Positive	190000000	Yes	3	Yes	No	Yes	Yes	No
1978	Male	Abbott	Negative	Negative		Negative		Yes	1	No	Yes	No	No	Yes
1961	Male	AAZ	Positive	Positive	9700	Positive	22000000	Yes	5	No	No	Yes	Yes	No
1987	Female	Abbott	Negative	Negative		Negative		Yes	0	No	No	Yes	Yes	No
1975	Female	AAZ	Negative	Negative		Negative		Yes	1	No	No	No	No	Yes
1992	Male	SD-biosensor	Negative	Negative		Negative		Yes	2	Don't know	No	Yes	Yes	Yes
1981	Male	AAZ	Negative	Negative		Negative		Yes	1	Yes	Yes	No	No	Yes
1995	Female	AAZ	Negative	Negative		Negative		Yes	3	Don't know	No	Yes	No	No
1998	Male	AAZ	Negative	Negative		Negative		Yes	1	Yes	Yes	No	No	Yes
2000	Female	AAZ	Negative	Negative		Negative		Yes	2	No	No	No	No	Yes
1995	Female	AAZ	Negative	Negative		Negative		Yes	2	No	Yes	No	No	Yes
1995	Female	AAZ	Negative	Negative		Negative		Yes	5	No	Yes	No	Yes	Yes
1997	Female	AAZ	Negative	Negative		Negative		Yes	0	Yes	No	Yes	Yes	Yes
1999	Female	AAZ	Negative	Negative		Negative		Yes	1	No	No	No	No	Yes
1996	Male	AAZ	Negative	Positive	51000000	Positive	39000000	Yes	3	No	Yes	No	No	No
1959	Male	AAZ	Negative	Negative		Negative		Yes	1	No	No	No	No	Yes
1984	Female	SD-biosensor	Negative	Negative		Negative		Yes	3	Don't know	No	Yes	Yes	No
1971	Male	AAZ	Negative	Negative		Negative		Yes	0	No	Yes	No	No	No
1966	Male	AAZ	Negative	Negative		Negative		Yes	2	Yes	Yes	No	No	Yes
1978	Male	AAZ	Positive	Positive	210000	Positive	4100000	Yes	1	No	Yes	No	No	Yes
1975	Male	AAZ	Positive	Positive	880000	Positive	100000000	Yes	3	No	Yes	Yes	Yes	Yes
1989	Male	AAZ	Negative	Negative		Negative		Yes	10	Don't know	Yes	No	No	Yes
1998	Male	AAZ	Negative	Negative		Positive	<1.0E+3	Yes	1	No	Yes	No	Yes	Yes
1993	Female	AAZ	Negative	Negative		Negative		Yes	1	No	No	No	No	Yes
1993	Female	AAZ	Negative	Negative		Negative		Yes	4	Yes	Yes	No	No	Yes
1975	Female	AAZ	Positive	Positive	160000	Positive	28000000	Yes	2	Yes	Yes	No	No	Yes
1987	Female	AAZ	Negative	Negative		Negative		Yes	3	Yes	No	Yes	Yes	No
1992	Male	AAZ	Negative	Negative		Negative		Yes	1	Yes	Yes	No	No	Yes
1991	Female	AAZ	Negative	Negative		Negative		Yes	0	Yes	No	No	No	Yes
1993	Female	AAZ	Negative	Negative		Negative		Yes	2	Yes	No	No	No	No
1985	Female	AAZ	Negative	Negative		Negative		Yes	1	No	No	Don't know	Don't know	Yes
1993	Male	AAZ	Negative	Negative		Negative		Yes	4	No	Yes	No	No	No
2000	Female	AAZ	Positive	Positive	9300	Positive	14000000	Yes	1	Don't know	Yes	No	No	Yes
1973	Female	AAZ	Negative	Negative		Negative		Yes	1	No	No	No	No	Yes
1985	Male	AAZ	Positive	Positive	13000	Positive	19000	Yes	1	No	Yes	No	No	Yes
1998	Male	AAZ	Negative	Negative		Negative		Yes	1	Yes	Yes	No	No	Yes
1960	Female	AAZ	Negative	Negative		Negative		Yes	2	No	Yes	Yes	Yes	Yes
1982	Male	AAZ	Positive	Positive	1000000	Positive	390000000	Yes	1	Yes	Yes	No	No	Yes
1993	Male	AAZ	Negative	Negative		Negative		Yes	2	No	Yes	Yes	Yes	Yes
1990	Female	AAZ	Positive	Positive	30000	Positive	4200000	Yes	1	Yes	Yes	Yes	Yes	No
1974	Male	AAZ	Negative	Negative		Negative		Yes	2	Yes	Yes	No	No	No
1994	Female	AAZ	Negative	Negative		Negative		Yes	3	No	Yes	No	No	Yes
1963	Female	AAZ	Negative	Positive	1800	Negative		Yes	2	No	Yes	No	No	Yes
1974	Female	AAZ	Positive	Positive	4700	Positive	470000	Yes	2	No	No	No	No	Yes
1966	Female	AAZ	Negative	Positive	12000	Positive	2800	Yes	3	Yes	Yes	No	No	Yes
1992	Female	AAZ	Negative	Negative		Negative		Yes	3	No	Yes	No	No	Yes
1969	Male	AAZ	Negative	Negative		Negative		Yes	1	Yes	Yes	No	No	No
1970	Female	AAZ	Negative	Negative		Negative		Yes	0	No	No	Don't know	Yes	Yes
1978	Male	AAZ	Negative	Negative		Negative		Yes	4	Yes	Yes	No	No	Yes
2000	Female	AAZ	Negative	Positive	8100	Negative		Yes	2	No	Yes	No	No	Yes
1962	Female	AAZ	Positive	Positive	15000000	Positive	32000000	Yes	3	No	Yes	No	No	No
2000	Female	AAZ	Negative	Negative		Negative		Yes	3	No	No	No	No	Yes
1994	Male	AAZ	Negative	Negative		Negative		Yes	3	Yes	Yes	No	No	Yes
1974	Female	AAZ	Negative	Negative		Negative		Yes	1	No	No	No	No	Yes
1983	Male	AAZ	Negative	Negative		Negative		Yes	0	No	No	No	No	Yes
1982	Female	AAZ	Negative	Negative		Negative		Yes	2	Don't know	Yes	No	No	Yes
1989	Male	AAZ	Negative	Negative		Negative		Yes	1	Yes	No	No	No	No
2000	Female	AAZ	Negative	Negative		Negative		Yes	1	No	No	Yes	No	No
1994	Male	AAZ	Negative	Negative		Negative		Yes	2	No	Yes	No	No	Yes
1966	Female	AAZ	Negative	Negative		Negative		Yes	3	No	No	No	No	Yes
1993	Female	AAZ	Positive	Positive	1800000	Positive	71000000	Yes	3	Yes	Yes	Yes	Yes	No
1968	Male	AAZ	Negative	Negative		Negative		Yes	3	No	No	No	No	No	Yes
1996	Male	AAZ	Negative	Negative		Negative		Yes	1	No	No	No	No	No	Yes
1986	Male	AAZ	Faible	Positive	6900000	Positive	96000000	Yes	6	Yes	Yes	Yes	Yes	No
2000	Female	AAZ	Negative	Negative		Negative		Yes	3	No	Yes	No	No	Yes
1955	Male	SD-biosensor	Positive	Positive	1200	Positive	46000000	Yes	8	Yes	No	No	No	No
1976	Male	AAZ	Negative	Negative		Negative		Yes	2	No	Yes	No	No	No
2000	Female	AAZ	Negative	Negative		Negative		Yes	7	No	Yes	No	No	Yes
1996	Male	AAZ	Negative	Negative		Negative		Yes	2	No	No	No	No	No	Yes
1990	Female	AAZ	Negative	Negative		Negative		Yes	4	No	Yes	No	No	Yes
1945	Male	AAZ	Faible	Positive	25000	Positive	66000	Yes	4	Don't know	Yes	No	No	Yes
1978	Male	AAZ	Negative	Negative		Negative		Yes	1	Yes	No	No	No	Yes
1989	Male	SD-biosensor	Negative	Negative		Negative		Yes	5	Yes	Yes	No	No	No
1964	Female	SD-biosensor	Negative	Negative		Negative		Yes	1	Yes	Yes	No	No	Yes
1996	Female	AAZ	Negative	Negative		Negative		Yes	2	No	Yes	No	No	Yes
1992	Female	AAZ	Negative	Negative		Negative		Yes	1	No	Yes	Don't know	No	Yes
1969	Female	SD-biosensor	Positive	Positive	1600000	Positive	9500000	Yes	1	No	No	Yes	Yes	No
1984	Female	AAZ	Negative	Negative		Negative		Yes	1	No	No	No	No	Yes
1993	Male	AAZ	Negative	Negative		Negative		Yes	2	No	Yes	Yes	Yes	Yes
1995	Female	AAZ	Negative	Negative		Negative		Yes	3	No	Yes	No	No	No
1992	Male	SD-biosensor	Negative	Negative		Negative		Yes	2	No	No	Yes	Yes	No
1986	Female	AAZ	Positive	Positive	6000000	Positive	100000000	Yes	2	Yes	Yes	Yes	Don't know	Yes
1966	Male	AAZ	Positive	Positive	46000	Positive	41000000	Yes	3	No	Yes	Yes	Yes	No
1981	Female	AAZ	Positive	Positive	36000	Positive	8500000	Yes	4	No	Yes	Yes	Yes	Yes
1992	Female	AAZ	Negative	Negative		Negative		Yes	1	No	No	No	No	No	Yes
1988	Female	AAZ	Negative	Negative		Negative		Yes	4	No	No	No	No	Yes
1933	Male	SD-biosensor	Positive	Positive	1800000	Positive	9100000	Yes	1	Yes	Yes	No	No	No
1995	Female	AAZ	Negative	Negative		Negative		Yes	7	No	No	No	No	No	Yes
1963	Female	AAZ	Positive	Positive	110000	Positive	3400000	Yes	2	Yes	Don't know	Yes	Yes	No
1963	Female	AAZ	Negative	Positive	2100	Positive	1300	Yes	3	No	Yes	No	No	Yes
1985	Male	AAZ	Negative	Negative		Negative		Yes	1	No	No	No	No	No	Yes
1951	Male	SD-biosensor	Faible	Positive	11000	Positive	10000	Yes	10	Yes	No	No	No	No
1994	Male	AAZ	Negative	Negative		Negative		Yes	3	No	No	No	No	Yes
1996	Female	AAZ	Positive	Positive	260000	Positive	55000000	Yes	3	No	No	No	No	Yes
1998	Female	AAZ	Negative	Negative		Negative		Yes	3	No	Yes	Yes	Yes	Yes
1963	Male	SD-biosensor	Positive	Positive	120000	Positive	730000000	Yes	2	No	Yes	No	No	No
1988	Female	AAZ	Negative	Negative		Negative		Yes	3	Yes	Yes	No	No	No
1996	Male	AAZ	Negative	Negative		Negative		Yes	1	No	Yes	No	No	No
1991	Male	AAZ	Negative	Negative		Negative		Yes	2	No	No	No	No	Yes
1966	Female	SD-biosensor	Negative	Positive	110000	Negative		Yes	2	No	No	Yes	No	No
1989	Female	AAZ	Positive	Positive	2400000	Positive	190000000	Yes	1	Yes	Yes	No	No	No
1974	Male	AAZ	Negative	Negative		Negative		Yes	1	No	Yes	No	No	Yes
1992	Male	SD-biosensor	Negative	Negative		Negative		Yes	1	No	Yes			Yes
1997	Female	AAZ	Negative	Negative		Negative		Yes	1	No	No	No	No	Yes
1998	Male	AAZ	Negative	Negative		Negative		Yes	2	No	Yes	No	No	Yes
1996	Male	SD-biosensor	Negative	Negative		Negative		Yes	1	No	Yes	No	No	Yes
1985	Female	AAZ	Negative	Negative		Negative		Yes	2	No	No	No	No	No	Yes
1960	Female	SD-biosensor	Negative	Negative		Negative		Yes	999	No	No	No	No	No	Yes
1966	Female	AAZ	Negative	Positive	1100	Positive	1500	Yes	0	No	No	No	No	No	Yes
1990	Male	AAZ	Negative	Negative		Negative		Yes	2	Don't know	Yes	Don't know	Don't know	Yes
1999	Male	AAZ	Positive	Positive	15000000	Positive	1800000	Yes	1	No	No	Yes	Yes	No
1983	Female	SD-biosensor	Negative	Negative		Negative		Yes	2	No	Yes	No	No	Yes
1991	Male	AAZ	Negative	Negative		Negative		Yes	2	No	Yes	No	No	Yes
1986	Male	SD-biosensor	Negative	Negative		Negative		Yes	2	Yes	No	No	No	No
1992	Female	SD-biosensor	Faible	Positive	35000000	Positive	1300000	Yes	1	No	Yes	No	No	Yes
1996	Male	AAZ	Negative	Negative		Negative		Yes	1	Yes	Yes	No	No	No
1986	Female	AAZ	Positive	Positive	37000	Positive	32000000	Yes	4	No	No	No	No	No	Yes
1988	Male	AAZ	Negative	Negative		Negative		Yes	1	No	No	No	No	No	Yes
1999	Female	AAZ	Negative	Negative		Negative		Yes	3	Yes	Yes	No	No	Yes
1979	Female	AAZ	Positive	Positive	280000	Positive	120000000	Yes	3	Yes	Yes	No	No	No
1966	Female	AAZ	Negative	Positive	100000	Positive	73000	Yes	2	No	Yes	No	No	No
1986	Male	AAZ	Negative	Positive	1500000	Positive	10000000	Yes	3	No	Yes	No	No	Yes
1962	Male	AAZ	Negative	Positive	31000	Positive	27000000	Yes	2	No	Yes	No	No	Yes
1991	Female	AAZ	Negative	Positive	630000	Positive	430000	Yes	3	No	No	Yes	Yes	No
1997	Male	AAZ	Negative	Negative		Negative		Yes	4	Don't know	Yes	No	Yes	Yes
1970	Male	AAZ	Positive	Positive	1500000	Positive	78000000	Yes	2	Yes	Yes	No	No	No
1998	Female	AAZ	Negative	Negative		Negative		Yes	1	No	Yes	No	No	Yes
2001	Female	AAZ	Negative	Negative		Negative		Yes	1	Yes	Yes	No	No	No
1989	Male	AAZ	Positive	Positive	990000	Positive	8600000	Yes	2	Yes	No	No	No	Yes
2002	Male	AAZ	Negative	Negative		Negative		Yes	2	Yes	Yes	No	No	Yes
1996	Female	AAZ	Positive	Positive	7300	Positive	3700000	Yes	1	Yes	No	No	No	Yes
1981	Male	AAZ	Negative	Negative		Negative		Yes	2	Yes	Yes	No	No	Yes
1998	Male	AAZ	Negative	Negative		Negative		Yes	3	No	No	No	No	No	Yes
1999	Female	AAZ	Negative	Negative		Negative		Yes	4	No	No	No	No	No	Yes
1984	Male	AAZ	Positive	Positive	340000	Positive	3800000	Yes	3	No	Yes	Yes	Yes	No
1994	Female	AAZ	Negative	Positive	81000	Positive	620000	Yes	2	No	No	No	No	Yes
1987	Male	AAZ	Negative	Negative		Negative		Yes	3	No	Yes	No	Yes	Yes
2002	Male	AAZ	Negative	Negative		Negative		Yes	2	No	No	No	No	No	Yes
1971	Male	AAZ	Negative	Negative		Negative		Yes	1	Yes	No	No	No	Yes
1991	Female	AAZ	Positive	Positive	140000	Positive	1300000	Yes	1	Yes	Yes	No	No	Yes
1990	Male	AAZ	Negative	Negative		Negative		Yes	1	Yes	No	Yes	Yes	Yes
1986	Female	AAZ	Negative	Negative		Negative		Yes	3	No	No	Yes	No	Yes
2001	Female	AAZ	Positive	Positive	75000	Positive	1900000	Yes	1	No	No	Yes	Yes	No
1994	Male	AAZ	Negative	Negative		Negative		Yes	3	No	No	No	No	Yes
1965	Male	AAZ	Negative	Negative		Negative		Yes	4	Yes	No	No	No	Yes
1998	Male	AAZ	Positive	Positive	2100000	Positive	19000000	Yes	2	No	Yes	No	No	No
1973	Female	AAZ	Positive	Positive	510000	Positive	15000000	Yes	1	No	Yes	No	No	Yes
1992	Female	AAZ	Faible	Positive	30000	Positive	500000	Yes	6	No	Yes	No	Yes	Yes
1964	Female	AAZ	Negative	Negative		Negative		Yes	2	No	No	No	No	Yes
1991	Male	AAZ	Negative	Negative		Negative		Yes	2	No	No	Yes	Yes	Yes
1993	Female	AAZ	Negative	Negative		Negative		Yes	2	No	Yes	No	No	Yes
1970	Female	AAZ	Negative	Negative		Negative		Yes	2	Yes	Yes	No	Yes	Yes
1973	Male	AAZ	Negative	Negative		Negative		Yes	1	No	No	Yes	No	No
1986	Male	AAZ	Negative	Negative		Negative		Yes	3	No	No	Yes	Yes	No
1989	Female	AAZ	Negative	Negative		Negative		Yes	2	No	No	No	No	Yes
1999	Male	AAZ	Positive	Positive	2000000	Positive	270000000	Yes	2	Yes	Yes	No	No	Yes
1992	Male	AAZ	Positive	Positive	380000	Positive	290000000	Yes	1	Yes	Yes	No	No	No
1986	Female	AAZ	Positive	Positive	250000	Positive	26000000	Yes	1	No	No	Yes	Yes	No
1996	Female	AAZ	Negative	Negative		Negative		Yes	1	Yes	No	No	No	Yes
1994	Female	AAZ	Negative	Negative		Negative		Yes	7	Yes	Yes	Yes	Yes	No
1991	Female	AAZ	Negative	Negative		Negative		Yes	3	Don't know	Yes	Yes	Yes	Yes
1952	Female	AAZ	Negative	Positive	15000	Positive	16000	Yes	10	Yes	Yes	No	No	No
1991	Female	AAZ	Faible	Positive	82000	Positive	340000	Yes	3	No	Yes	Yes	Yes	No
1995	Male	AAZ	Negative	Negative		Negative		Yes	1	No	Yes	No	No	No
1989	Male	AAZ	Positive	Positive	33000	Positive	1600000	Yes	3	No	Yes	Yes	No	No
1996	Male	AAZ	Positive	Positive	14000	Positive	1700000	Yes	5	No	Yes	Yes	Yes	Yes
2000	Female	AAZ	Negative	Negative		Negative		Yes	2	No	No	Yes	Yes	No
1987	Female	SD-biosensor	Negative	Negative		Negative		Yes	2	No	Yes	Yes	No	Yes
1983	Male	AAZ	Negative	Negative		Negative		Yes	3	No	No	No	No	Yes
1986	Male	AAZ	Positive	Positive	31000000	Positive	120000000	Yes	2	Yes	No	Yes	Yes	No
1984	Female	AAZ	Negative	Negative		Positive	3700	Yes	1	Yes	No	No	No	No
1996	Male	AAZ	Negative	Negative		Negative		Yes	1	Yes	No	No	No	Yes
1991	Female	AAZ	Negative	Negative		Negative		Yes	4	No	Yes	No	No	Yes
1980	Female	SD-biosensor	Positive	Positive	31000	Positive	92000000	Yes	1	Yes	No	No	No	No
1961	Male	AAZ	Negative	Negative		Negative		Yes	3	No	Yes	Yes	Yes	Yes
2001	Female	SD-biosensor	Negative	Negative		Negative		Yes	1	No	No	No	No	Yes
1989	Female	AAZ	Positive	Positive	9500	Positive	400000	Yes	7	Yes	Yes	No	No	No
1993	Male	AAZ	Negative	Negative		Negative		Yes	3	Yes	Yes	No	No	Yes
1973	Male	AAZ	Positive	Positive	59000	Positive	380000000	Yes	1	No	Yes	Yes	Yes	Yes
1965	Male	SD-biosensor	Positive	Positive	3700000	Positive	8300000	Yes	1	Yes	Yes	No	No	No
1958	Female	AAZ	Negative	Negative		Negative		Yes	1	Yes	No	No	Yes	No
1992	Female	AAZ	Negative	Negative		Negative		Yes	2	No	Yes	No	No	Yes
1984	Male	SD-biosensor	Positive	Positive	37000	Positive	190000000	Yes	1	Yes	No	No	No	No
1986	Male	AAZ	Positive	Positive	160000000	Positive	630000000	Yes	0	Yes	Yes	Yes	Yes	Yes
1993	Male	AAZ	Positive	Positive	140000	Positive	87000000	Yes	2	Yes	Yes	Yes	Yes	Yes
1990	Male	AAZ	Negative	Negative		Negative		Yes	4	Yes	Yes	No	No	Yes
1990	Male	AAZ	Positive	Positive	110000	Positive	2900000	Yes	3	Yes	No	No	No	Yes
1985	Female	AAZ	Negative	Negative		Negative		Yes	3	Yes	Yes	No	No	Yes
1994	Female	SD-biosensor	Positive	Positive	51000	Positive	64000000	Yes	2	Yes	Yes	No	No	No
1990	Female	AAZ	Negative	Negative		Negative		Yes	2	Don't know	No	Yes	No	Yes
1997	Female	AAZ	Negative	Negative		Negative		Yes	3	No	No	No	No	No	Yes
1995	Male	AAZ	Negative	Negative		Negative		Yes	2	No	Yes	No	No	No
1975	Female	AAZ	Positive	Positive	13000	Positive	130000	Yes	4	No	Yes	Yes	Yes	Yes
1998	Male	AAZ	Positive	Positive	26000	Positive	1900000	Yes	3	No	Yes	Yes	No	Yes
1994	Male	AAZ	Negative	Negative		Negative		Yes	5	No	Yes	No	No	No
1991	Male	AAZ	Negative	Negative		Negative		Yes	4	No	Yes	No	No	No
1994	Female	AAZ	Positive	Positive	15000	Positive	24000000	Yes	4	No	No	No	No	Yes
1976	Male	AAZ	Positive	Positive	40000	Positive	17000000	Yes	5	Yes	Yes	No	No	Yes
1994	Female	AAZ	Negative	Negative		Negative		Yes	1	No	Yes	No	No	Yes
2000	Female	AAZ	Positive	Positive	1800	Positive	480000	Yes	4	No	No	Yes	No	Yes
1951	Male	SD-biosensor	Positive	Positive	1900000	Positive	2500000	Yes	2	No	Yes	No	No	No
1952	Female	SD-biosensor	Positive	Positive	1100000	Positive	83000000	Yes	1	Yes	No	No	No	Yes
1998	Male	SD-biosensor	Positive	Positive	52000	Positive	2500000	Yes	2	No	Yes	No	No	Yes
1966	Female	SD-biosensor	Negative	Negative		Negative		Yes	2	No	Yes	No	No	Yes
1990	Male	Abbott	Positive	Positive	470000	Positive	15000000	Yes	0	Yes	No	No	No	No
1994	Female	SD-biosensor	Negative	Negative		Negative		Yes	3	Don't know	No	No	No	Yes
1994	Female	Abbott	Negative	Negative		Negative		Yes	2	No	Yes	Don't know	Don't know	Yes
1964	Female	SD-biosensor	Negative	Negative		Negative		Yes	6	No	Yes	No	No	Yes
1999	Female	Abbott	Negative	Positive	480000	Positive	16000	Yes	4	Yes	Yes	Yes	No	Yes
1993	Male	SD-biosensor	Negative	Negative		Negative		Yes	4	No	Yes	No	No	No
1983	Male	SD-biosensor	Positive	Positive	3200	Positive	13000000	Yes	4	Yes	Yes	No	No	No
1990	Female	SD-biosensor	Positive	Positive	2700000	Positive	150000000	No	4	No	Yes	No	No	Yes
1984	Male	SD-biosensor	Positive	Positive	42000	Positive	130000	Yes	4	No	No	Yes	Yes	No
1979	Male	SD-biosensor	Negative	Negative		Negative		Yes	5	No	Yes	No	No	Yes
1938	Male	Abbott	Negative	Negative		Negative		Yes	4	Yes	No	No	No	No
1974	Female	SD-biosensor	Negative	Negative		Negative		Yes	2	No	Yes	No	No	Yes
1963	Male	Abbott	Positive	Positive	130000	Positive	37000000	Yes	1	Yes	Yes	No	No	No
1997	Female	SD-biosensor	Positive	Positive	24000	Positive	1800000	Yes	1	Yes	Yes	No	Don't know	Yes
1999	Male	SD-biosensor	Positive	Positive	69000	Positive	16000000	Yes	2	Yes	Yes	Yes	No	Yes
1965	Male	Abbott	Positive	Positive	10000000	Positive	170000000	Yes	1	Yes	Yes	No	No	Yes
1967	Male	SD-biosensor	Positive	Positive	24000000	Positive	250000000	Yes	2	Yes	Yes	No	No	Yes
1967	Female	Abbott	Faible	Positive	44000	Positive	3600000	Yes	4	No	Yes	No	Yes	Yes
1977	Female	SD-biosensor	Faible	Positive	13000	Positive	150000	Yes	6	No	No	Yes	Yes	No
1971	Male	Abbott	Positive	Positive	600000	Positive	380000	Yes	4	No	Yes	Yes	Yes	No
1981	Female	SD-biosensor	Negative	Negative		Negative		Yes	3	No	No	No	No	Yes
1992	Female	SD-biosensor	Negative	Negative		Negative		Yes	2	No	Yes	Yes	No	No
1960	Female	Abbott	Negative	Negative		Negative		Yes	0	Yes	Yes	No	No	Yes
1970	Female	Abbott	Positive	Positive	8600000	Positive	290000000	Yes	1	Yes	Yes	No	No	No
1968	Male	SD-biosensor	Negative	Negative		Negative		Yes	2	Yes	Yes	No	No	Yes
1975	Female	SD-biosensor	Negative	Negative		Negative		Yes	2	No	Yes	No	No	Yes
1991	Female	SD-biosensor	Negative	Negative		Negative		Yes	3	No	Yes	No	No	Yes
1984	Female	Abbott	Negative	Negative		Negative		Yes	1	Yes	No	Yes	No	Yes
1989	Female	Abbott	Positive	Positive	11000	Positive	7000000	Yes	2	No	Yes	Yes	Yes	No
1999	Female	SD-biosensor	Negative	Negative		Negative		Yes	0	Yes	No	No	No	No
1993	Male	SD-biosensor	Positive	Positive	19000	Positive	3000000	Yes	4	No	Yes	Yes	Yes	Yes
1996	Male	SD-biosensor	Positive	Positive	30000000	Positive	51000000	Yes	2	No	Yes	Yes	No	Yes
1989	Female	Abbott	Positive	Positive	760000	Positive	2300000	Yes	1	No	No	Yes	Yes	No
2000	Male	Abbott	Positive	Positive	59000	Positive	60000000	Yes	2	Yes	No	No	No	Yes
1997	Male	SD-biosensor	Negative	Positive	3300	Positive	1100000	Yes	2	No	Yes	Yes	Yes	No
1970	Male	SD-biosensor	Negative	Negative		Negative		Yes	2	Yes	No	Yes	No	Yes
1989	Female	SD-biosensor	Negative	Negative		Negative		Yes	1	Yes	Yes	Yes	No	Yes
1993	Female	Abbott	Negative	Positive	1700000	Positive	1300	Yes	2	No	Yes	No	No	Yes
2000	Female	Abbott	Negative	Negative		Negative		Yes	5	No	No	Yes	No	No
1986	Male	SD-biosensor	Negative	Negative		Negative		Yes	3	No	No	No	No	No	Yes
1987	Male	SD-biosensor	Positive	Positive	150000	Positive	53000000	Yes	1	No	Yes	No	No	Yes
2002	Female	SD-biosensor	Negative	Negative		Negative		Yes	2	No	No	No	No	Yes
2001	Female	SD-biosensor	Negative	Negative		Negative		Yes	1	No	No	No	No	No	Yes
1991	Female	SD-biosensor	Positive	Positive	70000	Positive	18000000	Yes	2	Yes	Yes	Yes	Yes	No
1975	Female	SD-biosensor	Positive	Positive	2200000	Positive	50000000	Yes	3	Yes	Yes	Yes	Yes	Yes
1960	Male	SD-biosensor	Negative	Negative		Negative		Yes	3	No	No	No	No	Yes
1989	Male	SD-biosensor	Positive	Positive	2500000	Positive	43000000	Yes	1	No	No	Yes	Yes	No
1997	Male	SD-biosensor	Negative	Negative		Negative		Yes	2	Yes	No	Yes	No	No
1992	Female	SD-biosensor	Negative	Negative		Negative		Yes	4	Yes	No	No	No	Yes
1994	Female	SD-biosensor	Positive	Positive	8400	Positive	9100000	Yes	2	Yes	Yes	Yes	Yes	Yes
1992	Male	SD-biosensor	Positive	Positive	770000	Positive	160000000	Yes	1	Don't know	Yes	Yes	Yes	Yes
1997	Male	SD-biosensor	Positive	Positive	990000	Positive	3200000	Yes	1	Yes	No	No	No	No
1999	Male	SD-biosensor	Negative	Negative		Negative		Yes	0	Don't know	Yes	No	Yes	Yes
1977	Male	SD-biosensor	Negative	Negative		Negative		Yes	2	Yes	No	No	Yes	Yes
1993	Female	Abbott	Negative	Positive	160000000	Positive	<1.0E+3	Yes	2	No	Yes	No	No	Yes
1977	Female	Abbott	Negative	Negative		Negative		Yes	2	Yes	No	No	No	No
1961	Male	SD-biosensor	Positive	Positive	54000	Positive	250000000	Yes	2	No	Yes	No	No	No
1985	Female	Abbott	Positive	Positive	13000000	Positive	45000000	Yes	3	Yes	No	No	Don't know	No
1961	Male	SD-biosensor	Positive	Positive	<1.0E+3	Positive	12000000	Yes	2	No	No	Don't know	Yes	Don't know
1996	Female	Abbott	Positive	Positive	80000	Positive	13000000	Yes	0	No	No	Yes	Yes	No
1974	Male	SD-biosensor	Negative	Negative		Negative		Yes	0	No	No	No	No	Yes
1980	Male	SD-biosensor	Negative	Negative		Negative		Yes	3	Yes	Yes	No	No	Yes
1965	Female	Abbott	Negative	Negative		Negative		Yes	1	No	Yes	No	No	Yes
1997	Male	Abbott	Negative	Negative		Negative		Yes	3	No	Yes	No	No	Yes
1999	Female	Abbott	Negative	Negative		Negative		Yes	1	No	No	No	No	No	Yes
1958	Male	SD-biosensor	Negative	Negative		Negative		Yes	2	No	Yes	No	No	Yes
1988	Male	SD-biosensor	Negative	Negative		Negative		Yes	2	No	Yes	No	No	No
1972	Female	SD-biosensor	Positive	Positive	1200000	Positive	4100000	Yes	3	Don't know	Yes	No	Yes	No
1990	Male	SD-biosensor	Faible	Positive	410000	Positive	160000	Yes	3	No	Yes	Yes	Yes	No
1999	Female	SD-biosensor	Positive	Positive	850000	Positive	150000000	Yes	1	Don't know	Yes	No	No	No
2002	Male	SD-biosensor	Negative	Negative		Negative		Yes	1	No	Yes	Yes	Yes	Yes
1985	Female	SD-biosensor	Negative	Negative		Negative		Yes	3	No	Yes	No	No	No
1963	Male	SD-biosensor	Positive	Positive	5800	Positive	2300000	Yes	2	No	No	No	Yes	No
1992	Female	SD-biosensor	Positive	Positive	42000	Positive	18000000	Yes	5	No	No	Yes	Yes	No
1991	Male	SD-biosensor	Positive	Positive	280000	Positive	56000000	Yes	5	Yes	Yes	No	No	Yes
1964	Male	SD-biosensor	Positive	Positive	340000	Positive	850000000	Yes	3	No	Yes	No	No	Yes
1996	Male	SD-biosensor	Positive	Positive	2800000	Positive	57000000	Yes	2	Yes	Yes	No	No	Yes
1979	Female	SD-biosensor	Negative	Negative		Negative		Yes	2	Yes	No	No	No	No
1994	Male	SD-biosensor	Faible	Positive	1700000	Positive	15000000	Yes	2	Yes	Yes	No	No	No
1982	Male	SD-biosensor	Positive	Positive	11000000	Positive	18000000	Yes	5	Yes	Yes	No	No	Yes
1998	Male	SD-biosensor	Positive	Negative		Positive	8400000	Yes	3	Yes	Yes	No	No	Yes
1993	Male	SD-biosensor	Negative	Negative		Negative		Yes	1	Yes	Yes	No	No	Yes
1999	Male	SD-biosensor	Faible	Positive	3600	Positive	250000	Yes	6	No	Yes	Yes	Yes	Yes
1986	Male	SD-biosensor	Positive	Positive	5000000	Positive	85000000	Yes	3	Yes	Yes	Don't know	Yes	Don't know
1989	Female	SD-biosensor	Positive	Positive	71000	Positive	57000000	Yes	4	Yes	No	Yes	Yes	Yes
1990	Male	SD-biosensor	Faible	Negative		Positive	120000	Yes	2	No	No	Yes	Yes	No
1996	Male	SD-biosensor	Positive	Positive	46000	Positive	1200000	Yes	3	Yes	Yes	Yes	No	Yes
2000	Male	SD-biosensor	Faible	Positive	4600000	Positive	2100000	Yes	3	No	Yes	No	No	Yes
1970	Male	SD-biosensor	Positive	Positive	28000	Positive	55000000	Yes	1	Yes	Yes	No	No	No
1972	Male	SD-biosensor	Faible	Positive	7200	Positive	12000000	Yes	2	Yes	Yes	Yes	Yes	No
1992	Male	SD-biosensor	Negative	Negative		Negative		Yes	2	No	Yes	No	No	Yes
1995	Male	SD-biosensor	Negative	Negative		Negative		Yes	2	No	Yes	No	No	Yes
1985	Male	SD-biosensor	Positive	Positive	6900000	Positive	170000000	Yes	2	Yes	Yes	No	No	Yes
1985	Male	SD-biosensor	Faible	Positive	11000	Positive	240000	Yes	7	No	No	Yes	Yes	Yes
1999	Female	SD-biosensor	Negative	Positive	9500	Positive	610000	Yes	6	No	No	Yes	Yes	Yes
1961	Female	SD-biosensor	Positive	Positive	7700000	Positive	310000000	Yes	1	Yes	Yes	No	No	Yes
2000	Female	SD-biosensor	Positive	Positive	210000	Positive	140000000	Yes	2	Yes	Yes	Yes	No	Yes
1969	Female	SD-biosensor	Negative	Negative		Negative		Yes	3	No	No	Yes	No	Yes
1991	Male	SD-biosensor	Negative	Negative		Negative		Yes	2	Yes	Yes	Yes	Yes	Yes
2000	Male	SD-biosensor	Faible	Negative		Positive	130000	Yes	2	Yes	Don't know	Yes	Yes	No
1968	Male	SD-biosensor	Negative	Negative		Negative		Yes	3	No	No	No	No	No	Yes
1989	Male	SD-biosensor	Faible	Positive	62000	Positive	8500000	Yes	1	Yes	No	No	No	No
1954	Female	SD-biosensor	Positive	Positive	1600	Positive	7200000	Yes	5	Yes	Yes	No	No	Yes
1989	Female	SD-biosensor	Positive	Positive	34000000	Positive	52000	Yes	3	Yes	Yes	Yes	No	Yes
1993	Female	SD-biosensor	Negative	Negative		Negative		Yes	7	Don't know	Yes	No	No	Yes
2001	Male	SD-biosensor	Positive	Positive	760000	Positive	210000	Yes	7	No	No	Yes	Yes	Yes
1990	Female	SD-biosensor	Faible	Positive	2000	Positive	1000000	Yes	1	Don't know	Yes	Yes	Yes	Yes
1986	Female	Abbott	Positive	Positive	120000	Positive	700000	Yes	5	Yes	No	Yes	No	No
1991	Female	SD-biosensor	Negative	Negative		Negative		Yes	2	Yes	Yes	No	No	Yes
2001	Female	Abbott	Negative	Negative		Negative		Yes	2	Yes	Yes	Yes	Yes	Yes
1993	Female	SD-biosensor	Positive	Positive	24000	Positive	11000000	Yes	2	Yes	Yes	No	Yes	Yes
1999	Male	SD-biosensor	Faible	Positive	380000	Positive	180000	Yes	3	No	Yes	No	Yes	Yes
1964	Male	SD-biosensor	Negative	Negative		Negative		Yes	2	No	No	No	No	Yes
1959	Female	Abbott	Negative	Negative		Negative		Yes	5	No	Yes	No	No	Yes
1994	Female	SD-biosensor	Faible	Positive	26000	Positive	31000000	Yes	1	No	Yes	No	No	Yes
1965	Male	SD-biosensor	Negative	Positive	66000000	Positive	5900000	Yes	2	No	Yes	No	No	No
2000	Male	Abbott	Negative	Negative		Negative		Yes	2	No	No	Yes	Yes	No
1984	Male	Abbott	Positive	Positive	200000	Positive	2800000	Yes	1	No	No	Yes	Yes	No
1996	Male	SD-biosensor	Positive	Positive	53000	Positive	3800000	Yes	2	No	No	Yes	Yes	No
1962	Female	SD-biosensor	Positive	Positive	2200000	Positive	370000000	Yes	2	Yes	Yes	No	No	Yes
1988	Female	SD-biosensor	Negative	Negative		Negative		Yes	2	Yes	Yes	Yes	Yes	Yes
1988	Male	SD-biosensor	Negative	Negative		Negative		Yes	6	No	Yes	Yes	No	Yes
1990	Male	SD-biosensor	Negative	Negative		Negative		Yes	2	Yes	No	No	Yes	No
1968	Female	SD-biosensor	Positive	Positive	12000	Positive	20000000	Yes	3	No	Yes	Yes	Yes	No
1978	Male	Abbott	Negative	Negative		Negative		Yes	4	No	No	No	No	Yes
1997	Female	AAZ	Positive	Positive	940000	Positive	24000000	Yes	3	Yes	No	No	No	No
1993	Male	Abbott	Positive	Positive	160000	Positive	2100000	Yes	2	No	No	Yes	Yes	No
1985	Female	AAZ	Negative	Positive	4700	Positive	8400	Yes	4	No	No	Yes	Yes	No
2001	Male	Abbott	Positive	Positive	1400000	Positive	110000000	No	1	Yes	Yes	No	No	Yes
1988	Female	Abbott	Negative	Negative		Negative		Yes	2	No	Don't know	Yes	Don't know	No
1988	Male	AAZ	Negative	Negative		Negative		Yes	1	No	No	No	No	No	Yes
1986	Female	Abbott	Negative	Positive	2400	Positive	90000	Yes	2	No	Yes	No	No	Yes
1985	Female	AAZ	Positive	Positive	1700	Positive	55000000	Yes	2	Yes	Yes	No	No	No
1985	Male	AAZ	Negative	Negative		Negative		Yes	1	Yes	Yes	No	No	Yes
1977	Male	Abbott	Faible	Positive	470000	Positive	8400000	No	5	Yes	Yes	No	Yes	No
1991	Male	AAZ	Positive	Positive	630000	Positive	75000000	Yes	1	Yes	Yes	No	No	No
1998	Male	Abbott	Positive	Positive	300000	Positive	3800000	Yes	2	No	No	Yes	Yes	No
1971	Female	AAZ	Positive	Positive	4700000	Positive	330000000	Yes	2	Yes	No	No	No	No
1978	Female	Abbott	Negative	Positive	45000	Negative		Yes	2	Yes	Yes	No	No	No
1949	Male	AAZ	Positive	Positive	8900000	Positive	210000000	Yes	2	Yes	Yes	No	No	Yes
1996	Male	Abbott	Positive	Positive	880000	Positive	23000000	Yes	1	No	No	Yes	Yes	Yes
1993	Female	AAZ	Negative	Negative		Negative		Yes	3	Yes	Yes	No	No	Yes
1987	Male	AAZ	Negative	Negative		Negative		Yes	1	No	No	No	No	Yes
1991	Male	Abbott	Positive	Positive	600000	Positive	94000000	Yes	3	No	Yes	No	No	Yes
1989	Female	Abbott	Negative	Negative		Negative		Yes	3	No	Yes	No	No	Yes
2001	Male	Abbott	Negative	Negative		Negative		Yes	2	No	Yes	No	Don't know	Yes
1972	Female	Abbott	Negative	Negative		Negative		Yes	3	Yes	Yes	No	No	Yes
1992	Female	Abbott	Negative	Negative		Negative		Yes	2	Yes	No	No	No	Yes
1965	Male	Abbott	Negative	Negative		Negative		Yes	4	No	Yes	Yes	Yes	Yes
1997	Female	Abbott	Faible	Positive	1700	Negative		Yes	4	No	Yes	No	No	No
1993	Male	Abbott	Negative	Negative		Negative		Yes	4	No	Yes	No	No	Yes
1995	Male	Abbott	Negative	Negative		Negative		Yes	7	Don't know	Yes	No	No	No
1998	Female	Abbott	Faible	Positive	56000	Positive	3300000	Yes	8	No	No	Yes	Yes	No
1978	Female	AAZ	Negative	Negative		Negative		Yes	1	No	No	No	No	Yes
1996	Female	Abbott	Positive	Positive	27000	Positive	6400000	Yes	4	No	No	Yes	Yes	No
1997	Male	Abbott	Positive	Positive	15000	Positive	140000000	Yes	1	Yes	Yes	No	No	No
1996	Female	Abbott	Negative	Negative		Negative		Yes	3	No	Yes	No	No	Yes
1999	Male	Abbott	Negative	Negative		Negative		Yes	4	No	Yes	No	Don't know	Yes
2000	Female	Abbott	Negative	Negative		Negative		Yes	3	No	Yes	Yes	Yes	No
1991	Female	Abbott	Negative	Negative		Negative		Yes	2	No	Yes	No	No	Yes
1989	Male	AAZ	Negative	Negative		Negative		Yes	2	Yes	No	No	No	No
1995	Female	Abbott	Negative	Negative		Negative		Yes	5	Yes	Yes	Yes	Yes	No
1986	Female	AAZ	Positive	Positive	16000	Positive	6400000	Yes	1	Yes	Yes	No	No	Yes
1988	Male	Abbott	Negative	Negative		Negative		Yes	2	No	Yes	No	No	Yes
1995	Female	Abbott	Negative	Negative		Negative		Yes	4	Yes	Yes	No	No	Yes
1983	Male	AAZ	Positive	Positive	29000000	Positive	3000000	Yes	2	Yes	Yes	Yes	Yes	Yes
1999	Male	Abbott	Negative	Negative		Negative		Yes	3	Yes	Yes	No	No	Yes
1996	Female	AAZ	Positive	Positive	6400	Positive	21000000	Yes	2	No	No	Yes	Yes	No
1994	Male	Abbott	Negative	Negative		Negative		Yes	4	No	Yes	Yes	Yes	Yes
1971	Female	Abbott	Faible	Positive	6100	Positive	1600000	Yes	1	Yes	Yes	No	No	No
1992	Male	Abbott	Faible	Positive	12000	Positive	2200000	Yes	6	Yes	Yes	Yes	Yes	No
1968	Male	AAZ	Positive	Positive	340000	Positive	27000000	Yes	1	Yes	Yes	No	No	No
2000	Male	Abbott	Negative	Negative		Negative		Yes	1	Yes	No	No	No	Yes
1995	Male	Abbott	Positive	Positive	4300000	Positive	77000000	Yes	2	Yes	No	Yes	Yes	Yes
1970	Female	AAZ	Negative	Negative		Positive	290000	Yes	11	No	Yes	Yes	Yes	Yes
1999	Female	AAZ	Positive	Positive	21000	Positive	320000000	Yes	3	No	No	No	No	Yes
1975	Male	Abbott	Positive	Positive	1900000000	Positive	1200000000	Yes	1	No	Yes	Don't know	Don't know	No
1983	Female	AAZ	Negative	Negative		Negative		Yes	2	No	Yes	No	No	No
1971	Female	Abbott	Negative	Negative		Negative		Yes	1	Yes	No	No	No	No
1968	Male	Abbott	Positive	Positive	55000000	Positive	200000000	Yes	1	Yes	Yes	No	No	Yes
1990	Male	Abbott	Negative	Negative		Negative		Yes	3	Yes	Yes	No	No	Yes
1948	Female	AAZ	Negative	Negative		Negative		Yes	3	Yes	Yes	Yes	Yes	Yes
1995	Female	Abbott	Positive	Positive	410000	Positive	35000000	Yes	2	Yes	Yes	No	Don't know	No
1967	Female	AAZ	Negative	Negative		Negative		Yes	4	No	Yes	Yes	No	Yes
1986	Female	AAZ	Negative	Negative		Negative		Yes	1	No	Yes	No	No	No
1980	Male	Abbott	Faible	Positive	210000	Positive	2500000	Yes	5	No	Yes	Yes	Yes	No
1980	Female	Abbott	Positive	Positive	470000	Positive	390000000	Yes	1	Yes	Yes	Yes	Don't know	No
1990	Female	Abbott	Faible	Positive	26000	Positive	990000	Yes	2	Yes	Yes	Yes	No	Yes
1996	Female	Abbott	Positive	Positive	460000	Positive	8200000	Yes	2	Yes	No	Yes	Yes	Yes
1967	Female	AAZ	Positive	Negative		Positive	480000	Yes	2	No	No	No	Yes	Yes
1983	Female	AAZ	Negative	Negative		Negative		Yes	3	No	Yes	No	No	Don't know
1977	Male	AAZ	Negative	Negative		Negative		Yes	1	No	No	No	No	No	Yes
1990	Male	AAZ	Positive	Positive	100000	Positive	48000000	Yes	2	Yes	No	Yes	Yes	No
1996	Female	AAZ	Positive	Positive	1700000	Positive	130000000	Yes	1	No	Yes	Don't know	Yes	Yes
2002	Female	AAZ	Positive	Positive	11000000	Positive	11000000	Yes	3	No	Yes	No	No	Yes
1984	Female	Abbott	Positive	Positive	34000	Positive	890000	Yes	1	No	No	Yes	Yes	No
1999	Female	AAZ	Negative	Negative		Negative		Yes	1	No	Yes	No	No	No
1992	Female	Abbott	Negative	Negative		Positive	6100	Yes	2	No	Yes	No	Yes	Yes
1976	Female	AAZ	Negative	Negative		Negative		Yes	3	No	Yes	No	No	Yes
1975	Male	AAZ	Negative	Negative		Negative		Yes	3	No	No	No	No	Yes
1996	Male	Abbott	Negative	Negative		Negative		Yes	1	No	No	No	No	Yes
1968	Male	Abbott	Negative	Negative		Negative		Yes	15	No	Yes	No	No	No
1995	Male	Abbott	Negative	Negative		Negative		Yes	3	Don't know	No	Yes	No	Yes
1996	Male	Abbott	Positive	Positive	1400000	Positive	76000000	Yes	3	Yes	Yes	No	No	Yes
1991	Male	AAZ	Negative	Negative		Negative		Yes	3	No	Yes	No	No	Yes
1973	Female	Abbott	Faible	Positive	22000	Positive	140000	Yes	1	No	No	Yes	Yes	No
1993	Female	AAZ	Negative	Negative		Negative		Yes	2	No	Yes	No	No	Yes
1959	Male	Abbott	Positive	Positive	1500000	Positive	440000000	Yes	2	No	Yes	Yes	Yes	No
1975	Female	Abbott	Positive	Positive	5200	Positive	1700000	Yes	2	No	Yes	No	Yes	Yes
1979	Female	Abbott	Negative	Negative		Negative		Yes	1	No	Yes	No	No	Yes
2001	Male	Abbott	Negative	Negative		Negative		Yes	1	No	No	No	No	Yes
1999	Female	AAZ	Negative	Negative		Negative		Yes	1	No	No	No	No	Yes
1991	Female	Abbott	Positive	Positive	<1.0E+3	Positive	4700000	Yes	4	No	No	Yes	Yes	Yes
1962	Male	AAZ	Positive	Positive	110000	Positive	35000000	Yes	3	Yes	Yes	No	No	Yes
1976	Female	Abbott	Positive	Positive	47000	Positive	57000000	Yes	3	No	No	No	Yes	No
1977	Female	Abbott	Positive	Positive	22000	Positive	3300000	Yes	3	No	Don't know	Yes	Yes	No
1963	Female	AAZ	Positive	Positive	1000000	Positive	7200000	Yes	2	No	Yes	Don't know	No	Yes
1986	Male	AAZ	Negative	Negative		Negative		Yes	2	No	No	Yes	No	Yes
1985	Male	AAZ	Negative	Negative		Negative		Yes	2	No	No	Yes	No	Yes
1966	Female	Abbott	Positive	Positive	4300000	Positive	2700000	Yes	4	No	Yes	No	No	Yes
1960	Male	Abbott	Positive	Positive	2100000	Positive	9600000	Yes	3	Don't know	Yes	Yes	Yes	No
1979	Male	Abbott	Negative	Negative		Negative		Yes	1	No	Yes	Yes	Yes	Yes
1997	Female	Abbott	Positive	Positive	7800	Positive	16000000	Yes	2	No	Yes	No	No	Yes
1988	Male	AAZ	Positive	Positive	2600000	Positive	230000000	Yes	1	No	Yes	Yes	Yes	Yes
1992	Male	Abbott	Positive	Positive	230000	Positive	170000000	Yes	2	Yes	Don't know	No	No	Yes
1990	Male	Abbott	Positive	Positive	24000000	Positive	45000000	Yes	4	No	No	No	Yes	No
2001	Male	Abbott	Negative	Negative		Negative		Yes	1	Don't know	Yes	Don't know	Don't know	Yes
1970	Male	AAZ	Positive	Positive	18000000	Positive	300000000	Yes	2	No	Yes	No	No	Yes
1988	Male	AAZ	Positive	Positive	41000	Positive	39000000	Yes	1	No	No	Yes	Yes	Yes
1994	Female	Abbott	Negative	Positive	4000	Negative		Yes	1	No	Yes	No	No	Yes
1966	Female	AAZ	Positive	Positive	500000	Positive	300000000	Yes	2	No	Yes	Yes	Yes	Yes
1990	Male	Abbott	Positive	Positive	310000	Positive	610000000	Yes	2	Yes	Yes	Yes	Don't know	Yes
1995	Male	Abbott	Positive	Positive	12000000	Positive	2100000	Yes	4	Don't know	Yes	Yes	Yes	Yes
1976	Female	AAZ	Negative	Negative		Negative		Yes	0	No	No	Yes	Yes	No
2001	Male	AAZ	Positive	Positive	700000	Positive	5800000	Yes	1	No	Yes	No	No	No
1996	Male	Abbott	Negative	Negative		Negative		Yes	3	Yes	Yes	Yes	Don't know	Yes
1989	Male	AAZ	Positive	Positive	690000	Positive	160000000	Yes	2	Yes	Yes	No	No	Yes
1976	Female	Abbott	Faible	Positive	970000	Positive	3200000	Yes	6	Yes	Yes	No	Don't know	Yes
1979	Female	AAZ	Negative	Negative		Negative		Yes	1	No	Yes	No	No	Yes
1992	Male	AAZ	Positive	Positive	4900000	Positive	100000000	Yes	0	No	No	Yes	Yes	Yes
1977	Female	AAZ	Positive	Positive	31000	Positive	7300000	Yes	2	Yes	Yes	Yes	Don't know	Yes
1989	Female	AAZ	Positive	Positive	2300000	Positive	130000000	Yes	4	No	No	No	Yes	No
1993	Female	AAZ	Faible	Positive	16000	Positive	33000	Yes	7	Yes	Yes	Yes	Yes	Yes
1993	Male	AAZ	Negative	Positive	18000000	Positive	62000000	Yes	1	Yes	Yes	No	No	Yes
1986	Female	AAZ	Negative	Negative		Negative		Yes	2	No	Yes	Yes	Yes	Yes
1998	Female	AAZ	Negative	Negative		Negative		Yes	2	No	No	No	No	Yes
1996	Male	AAZ	Negative	Negative		Positive	90000	Yes	6	Yes	Yes	Yes	Yes	Yes
1984	Male	AAZ	Positive	Positive	5900000	Positive	550000	Yes	1	Yes	Yes	No	No	Yes
1991	Female	AAZ	Positive	Positive	89000	Positive	75000000	Yes	2	Yes	No	No	No	Yes
1982	Male	AAZ	Negative	Negative		Negative		Yes	1	No	Yes	Yes	Yes	Yes
1997	Female	AAZ	Negative	Negative		Negative		Yes	4	No	Yes	No	No	Yes
1965	Male	AAZ	Positive	Positive	150000	Positive	48000000	Yes	2	No	Yes	No	No	Yes
1996	Female	AAZ	Negative	Negative		Negative		Yes	2	Yes	No	No	No	Yes
1991	Male	AAZ	Negative	Negative		Negative		Yes	2	Don't know	No	No	No	Yes
1992	Male	AAZ	Positive	Positive	700000	Positive	27000	Yes	1	Yes	Yes	No	No	No
1986	Male	AAZ	Positive	Positive	3000	Positive	2600000	Yes	3	No	Yes	No	No	Yes
1993	Female	AAZ	Negative	Negative		Negative		Yes	1	No	No	No	No	No	Yes
1994	Female	AAZ	Negative	Negative		Negative		Yes	1	No	No	No	No	No	Yes
2001	Female	AAZ	Positive	Positive	2600	Positive	15000000	Yes	2	Yes	Yes	No	No	Yes
1974	Female	AAZ	Negative	Negative		Negative		Yes	1	No	No	No	No	Yes
1968	Female	AAZ	Negative	Negative		Negative		Yes	1	No	No	No	No	Yes
2000	Male	AAZ	Negative	Positive	<1.0E+3	Negative		Yes	6	Yes	Yes	No	No	Yes
1986	Male	AAZ	Positive	Positive	48000	Positive	100000000	Yes	2	No	No	No	No	No	Yes
1993	Male	AAZ	Positive	Positive	3000000	Positive	370000000	Yes	2	Yes	Yes	No	No	Yes
1989	Male	AAZ	Negative	Negative		Negative		Yes	3	No	Yes	No	No	Yes
1987	Female	AAZ	Negative	Negative		Negative		Yes	4	No	No	No	No	Yes
1985	Female	AAZ	Negative	Negative		Negative		Yes	2	Yes	No	Yes	No	No
1969	Female	AAZ	Negative	Negative		Negative		Yes	999	No	No	No	No	Yes
1961	Female	AAZ	Positive	Positive	2100000	Positive	110000000	Yes	1	Yes	No	No	No	No
1978	Male	AAZ	Negative	Negative		Negative		Yes	2	No	No	No	No	Yes
1988	Male	AAZ	Negative	Negative		Negative		Yes	1	Yes	No	Don't know	Don't know	No
1996	Female	AAZ	Faible	Positive	140000	Positive	330000	Yes	5	No	Yes	No	Yes	Yes
1994	Female	AAZ	Positive	Positive	35000	Positive	7300000	Yes	3	Don't know	No	Yes	Yes	No
1973	Female	AAZ	Positive	Positive	2400000	Positive	2300000000	Yes	2	Yes	Yes	No	No	Yes
1989	Male	AAZ	Positive	Positive	4800000	Positive	120000000	Yes	2	Yes	Yes	Don't know	Don't know	No
1951	Male	AAZ	Positive	Positive	1500000	Positive	330000	Yes	3	Yes	Yes	No	No	Yes
1981	Female	AAZ	Negative	Negative		Negative		Yes	2	No	No	No	No	Yes
1962	Female	AAZ	Positive	Positive	120000000	Positive	2400000000	Yes	2	No	Yes	No	No	Yes
1997	Female	AAZ	Negative	Positive	2000	Negative		Yes	2	No	No	Yes	Yes	Yes
1990	Female	AAZ	Negative	Positive	320000	Positive	200000	Yes	1	No	No	Yes	Yes	No
1980	Female	AAZ	Faible	Positive	17000	Positive	2900000	Yes	7	No	No	No	No	No	Yes
1967	Male	AAZ	Positive	Positive	6400000	Positive	330000000	Yes	3	Yes	Yes	No	No	Yes
1980	Male	AAZ	Negative	Negative		Negative		Yes	5	No	Yes	No	No	Yes
1993	Female	AAZ	Negative	Positive	7300	Positive	170000000	Yes	2	Yes	No	No	No	No
1961	Female	AAZ	Positive	Positive	6200	Positive	49000000	Yes	2	Yes	Yes	Don't know	Don't know	Yes
1991	Female	AAZ	Negative	Negative		Positive	<1.0E+3	Yes	5	No	No	No	No	No	Yes
1997	Female	AAZ	Faible	Positive	6800	Positive	97000	Yes	2	No	No	Yes	Yes	No
1985	Female	AAZ	Positive	Positive	450000	Positive	29000000	Yes	1	No	No	Yes	Yes	No
1992	Female	AAZ	Negative	Negative		Negative		Yes	3	No	Yes	No	No	No
1964	Male	AAZ	Negative	Negative		Negative		Yes	4	Yes	Yes	No	No	Don't know
1988	Female	AAZ	Negative	Negative		Negative		Yes	5	No	Yes	No	No	Yes
1992	Male	AAZ	Negative	Negative		Negative		Yes	1	No	No	No	No	Yes
1984	Female	AAZ	Negative	Negative		Negative		Yes	1	No	Yes	No	No	Yes
1968	Male	AAZ	Negative	Negative		Negative		Yes	5	No	Yes	No	No	Yes
1969	Female	AAZ	Positive	Positive	1700000	Positive	25000000	Yes	3	No	Yes	No	No	Yes
1991	Female	AAZ	Negative	Negative		Negative		Yes	0	No	No	No	No	Yes
1996	Male	AAZ	Negative	Negative		Negative		Yes	2	No	Yes	Yes	No	Yes
1982	Male	AAZ	Faible	Positive	480000	Positive	1300000	Yes	6	No	Yes	No	No	No
1979	Male	AAZ	Positive	Positive	170000	Positive	2000000	Yes	1	Yes	Yes	No	No	Yes
1971	Female	AAZ	Faible	Positive	30000	Positive	27000000	Yes	2	Yes	Yes	No	No	Yes
1988	Female	AAZ	Positive	Positive	31000	Positive	18000000	Yes	4	Yes	No	Yes	Yes	Yes
1983	Male	AAZ	Positive	Positive	180000	Positive	7500000	Yes	2	Yes	Yes	No	No	Yes
1966	Female	AAZ	Positive	Positive	7800000	Positive	710000000	Yes	10	Yes	Yes	No	No	Yes
1996	Male	AAZ	Positive	Positive	71000000	Positive	180000000	Yes	2	Yes	Yes	No	No	Yes
1993	Male	AAZ	Negative	Negative		Positive	42000	Yes	1	No	No	Yes	Yes	No
2002	Male	AAZ	Negative	Negative		Negative		Yes	2	Yes	No	No	No	Yes
1975	Female	AAZ	Positive	Positive	19000	Positive	25000000	Yes	5	Yes	Yes	No	No	Yes
1976	Male	AAZ	Negative	Negative		Positive	1200	Yes	2	No	No	No	No	Yes
1989	Female	AAZ	Negative	Negative		Negative		Yes	3	No	Yes	No	Yes	Yes
1981	Female	AAZ	Negative	Negative		Negative		Yes	6	No	No	No	No	No	Yes
1986	Female	AAZ	Positive	Positive	260000	Positive	4200000	Yes	2	Yes	Yes	Yes	Yes	Yes
1989	Male	AAZ	Faible	Positive	7000	Positive	24000000	Yes	4	Yes	No	No	Yes	Yes
1990	Male	AAZ	Positive	Positive	52000	Positive	5600000	Yes	1	No	No	Yes	Yes	No
1987	Female	AAZ	Positive	Positive	30000	Positive	220000000	Yes	2	No	No	No	No	No	Yes
1980	Female	AAZ	Negative	Negative		Negative		Yes	1	No	No	No	No	No	Yes
1990	Female	Abbott	Positive	Positive	410000	Positive	86000000	Yes	2	No	Yes	Yes	Yes	Yes
1974	Male	Abbott	Faible	Positive	210000	Positive	340000	Yes	6	No	Yes	No	No	No
1994	Male	Abbott	Faible	Negative		Positive	77000	Yes	6	No	No	Yes	Yes	No
1992	Male	Abbott	Positive	Positive	5600	Positive	16000000	Yes	1	No	No	No	Yes	No
1998	Male	Abbott	Negative	Negative		Negative		Yes	7	No	Yes	No	No	No
1988	Male	Abbott	Negative	Positive	1500	Positive	3300000	Yes	2	Yes	Yes	No	No	No
1991	Male	Abbott	Positive	Positive	170000	Positive	29000000	Yes	4	Yes	Yes	No	Yes	Yes
1995	Male	Abbott	Positive	Positive	8600000	Positive	84000000	Yes	3	No	Yes	Yes	Yes	Yes
1960	Female	Abbott	Negative	Negative		Negative		Yes	2	No	No	No	No	Yes
1975	Male	Abbott	Faible	Positive	15000	Positive	230000	Yes	3	No	Yes	No	Yes	No
1988	Male	Abbott	Positive	Positive	25000	Positive	290000	Yes	3	Don't know	Yes	Yes	Yes	Yes
1991	Male	Abbott	Negative	Negative		Negative		Yes	2	No	No	No	No	Yes
1997	Male	Abbott	Positive	Positive	40000	Positive	230000000	Yes	1	No	No	Yes	Yes	No
1975	Female	Abbott	Negative	Negative		Negative		Yes	2	No	No	Yes	No	Yes
1991	Male	Abbott	Faible	Positive	2800	Positive	1600000	No	4	No	Yes	Yes	Yes	No
1990	Female	Abbott	Negative	Negative		Negative		Yes	10	No	Yes	No	No	No
1994	Female	Abbott	Negative	Negative		Negative		Yes	1	No	No	No	No	No	Yes
1996	Female	Abbott	Negative	Negative		Negative		Yes	4	Don't know	No	No	No	No	Yes
1978	Female	Abbott	Negative	Negative		Negative		Yes	4	No	No	No	No	Yes
1981	Male	Abbott	Positive	Positive	120000	Positive	170000000	Yes	1	Yes	No	No	No	No
1938	Male	Abbott	Negative	Positive	1900	Positive	8800	Yes	5	Yes	Yes	No	No	Yes
1981	Female	Abbott	Negative	Negative		Negative		Yes	1	No	Yes	Yes	No	No
1972	Male	Abbott	Positive	Positive	10000	Positive	100000000	Yes	3	No	Yes	No	No	Yes
1987	Male	Abbott	Positive	Positive	130000	Positive	480000000	Yes	2	Yes	Yes	No	No	Yes
1990	Male	Abbott	Faible	Positive	210000	Positive	460000	Yes	2	Yes	No	Yes	Yes	Yes
1986	Male	Abbott	Negative	Positive	43000	Positive	920000	Yes	2	No	Yes	Yes	Yes	No
1995	Female	Abbott	Negative	Negative		Negative		Yes	2	No	Yes	No	No	Yes
1988	Male	Abbott	Positive	Positive	240000	Positive	130000000	Yes	3	Yes	Yes	No	No	Yes
1967	Male	Abbott	Negative	Negative		Negative		Yes	4	No	No	No	No	No	Yes
1965	Female	AAZ	Negative	Negative		Negative		Yes	3	No	Yes	No	No	No
1966	Male	AAZ	Negative	Negative		Negative		Yes	2	No	Yes	No	No	No
1993	Female	AAZ	Negative	Negative		Negative		Yes	3	No	No	No	Yes	No
1997	Female	AAZ	Negative	Negative		Negative		Yes	2	No	Yes	No	Don't know	Yes
2000	Female	AAZ	Positive	Positive	100000	Positive	7800000	Yes	3	No	Yes	Yes	Yes	Yes
1987	Male	AAZ	Positive	Positive	400000	Positive	73000000	Yes	2	Yes	Yes	No	No	Yes
1961	Female	AAZ	Negative	Negative		Negative		Yes	2	No	Yes	No	No	No
1997	Male	AAZ	Negative	Negative		Negative		Yes	3	Don't know	No	Yes	No	No
1999	Male	AAZ	Negative	Negative		Negative		Yes	3	No	No	Yes	Don't know	No
1994	Male	AAZ	Negative	Negative		Negative		Yes	2	Yes	Yes	No	No	Yes
1962	Male	AAZ	Positive	Positive	870000	Positive	45000000	Yes	3	Yes	Yes	No	No	No
1990	Male	AAZ	Negative	Negative		Negative		Yes	2	No	Yes	No	No	Yes
1993	Female	AAZ	Positive	Positive	480000	Positive	61000000	Yes	2	Yes	Yes	No	No	Yes
1978	Male	AAZ	Negative	Negative		Negative		Yes	2	No	No	No	Yes	No
2000	Male	AAZ	Negative	Positive	4400	Negative		Yes	3	No	Yes	No	No	Yes
1992	Female	AAZ	Negative	Negative		Positive	<1.0E+3	Yes	2	No	No	No	No	No	Yes
1989	Female	AAZ	Positive	Positive	17000	Positive	9200000	Yes	5	No	Yes	Yes	Yes	No
1984	Male	AAZ	Positive	Positive	20000000	Positive	14000	Yes	2	No	No	Yes	Yes	No
1987	Female	AAZ	Positive	Positive	1400000	Positive	150000000	Yes	2	Yes	Yes	No	No	No
